# Supplementary material for: Genetic tracing of market wildlife and viruses at the epicenter of the COVID-19 pandemic
Source: bioRxiv. 2023 Sep 14:2023.09.13.557637. Preprint. [Version 1] doi: 10.1101/2023.09.13.557637 (PMC10515900; doi:10.1101/2023.09.13.557637)
Supplement: Supplement 1 — Table S1: iVar SNVs of sample SRR23971533 (A20) Table S2: Known early sequenced SARS-CoV-2 cases from December 2019. Table S3: All sample metadata, adapted and extended from (Liu et al. 2023). Table S4: All sample metadata for sequencing data from BioProject PRJNA948658. Table S5: SARS-CoV-2 sequence read counts from each sample. Table S6: Scientific and common names of animals referred to in this study. Table S7: Mammalian mtDNA detection in SARS-CoV-2 positive samples. Table S8: Mammalian mtDNA sequence read counts in each sample. Table S9: Mammalian mtDNA genome breadth of coverage. Table S10: All animal mtDNA sequence read counts. Table S11: All animal mtDNA genome breadth of coverage. Table S12: Mammalian mtDNA sequence read counts excluding rRNA regions. Table S13: BLAST WGS database built for transcriptome contig taxonomic assignment. Table S14: Closest BLAST hits of contigs in SARS-CoV-2 positive samples from wildlife stall A. Table S15: Comparison of mammals observed at the Huanan market to mammals detected in environmental sequencing data. Table S16: Correlations between SARS-CoV-2 and mammalian mtDNA sequence read abundances. Table S17: Sequence read abundances and genome coverage of viruses detected in this study. Table S18: Statistics of mammalian mtDNA consensus genotypes reconstructed in this study. Table S19: GISAID accession numbers of genomes used in this study. [file media-1.xlsx]

## Sheet: S1 - A20 SNVs
REGION	POS	REF	ALT	REF_DP	REF_RV	REF_QUAL	ALT_DP	ALT_RV	ALT_QUAL	ALT_FREQ	TOTAL_DP	PVAL
NC_045512.2	28144	T	C	54	6	18	49136	8558	35	0.998192	49225	0
NC_045512.2	26262	G	T	1	1	37	15103	13131	35	0.99578	15167	0
NC_045512.2	8782	C	T	155	150	22	38766	35780	30	0.977631	39653	0
NC_045512.2	6145	C	T	3893	3061	33	13049	10386	35	0.768221	16986	0
NC_045512.2	16066	G	A	7	5	31	10	0	32	0.588235	17	0.00021011
NC_045512.2	24979	T	C	8254	517	35	10326	713	34	0.55552	18588	0
NC_045512.2	24143	T	C	2288	2129	34	703	652	35	0.231098	3042	2.24806e-228
For field descriptions, see the iVar documentation: https://andersen-lab.github.io/ivar/html/manualpage.html
Cutoffs: >15x coverage, >20% alternative allele frequency

## Sheet: S2 - Early SARS-CoV-2 genomes
Genome	age-sex	WHO report	Lineage	Category	onset_date	date	Accession	Duplicates	Notes
65M|IPBCAMS-WH-01	65M	S02	B	Market	2019-12-13	2019-12-24	EPI_ISL_402123		Market seafood vendor
41M1|IPBCAMS-WH-03	41M	S11	B	Wuhan_nonmarket	2019-12-16	2019-12-30	EPI_ISL_403930		Dec 8 / Dec 16 case; went north of market
44M|WH01	44M	S03	B	Market	2019-12-17	2019-12-26	EPI_ISL_406798		Market purchaser
51M|Beijing-01	51M	N/A	B	Market_export	2019-12-17	2020-01-03	EPI_ISL_514752		Beijing case who worked at HSM pharmacy
32M|IME-WH03	32M	S12	B	Market	2019-12-19	2019-12-30	EPI_ISL_529215	EPI_ISL_402127, EPI_ISL_412898, EPI_ISL_402121, EPI_ISL_412900, EPI_ISL_434534	Market vendor
39M1|WHU01	39M	S07	B	Market	2019-12-20	2020-01-02	EPI_ISL_406716		Market seafood vendor
41M2|Wuhan-Hu-1	41M	S06	B	Market	2019-12-20	2019-12-31	EPI_ISL_402125		Market purchaser
56M|IME-WH04	56M	S08	B	Market	2019-12-20	2019-12-30	EPI_ISL_529216	EPI_ISL_402130	Market seafood vendor
61M|IPBCAMS-WH-05	61M	S05	B	Market	2019-12-20	2020-01-01	NMDC60013002-09	EPI_ISL_402120, EPI_ISL_403928	Market purchaser
40M2|IME-WH02	40M	S04	B	Market	2019-12-22	2019-12-30	NMDC60013002-06	EPI_ISL_402129, EPI_ISL_529214	Vendor
52F|IPBCAMS-WH-04	52F	S11	B	Market	2019-12-22	2019-12-30	EPI_ISL_403929	EPI_ISL_402128, EPI_ISL_529217	Market seafood vendor
41M3|WH19053	41M	N/A	B	Market	2019-12-23	2019-12-30	SRR11059940		Frequent shopper (babar)
49F|IPBCAMS-WH-02	49F	S10	B	Market	2019-12-23	2019-12-30	EPI_ISL_403931	EPI_ISL_402124, EPI_ISL_402119, EPI_ISL_402132, EPI_ISL_412899	Market vegetable vendor
62M|IME-WH01	62M	S13	A	Nearby_market	2019-12-26	2019-12-30	EPI_ISL_529213		Earliest lineage A case
21F|WH03	21F	S09	B	Market	2019-12-26	2020-01-01	EPI_ISL_406717	EPI_ISL_406800	Market visitor
39M2|WH04	39M	N/A	A	Nearby_market	2019-12-27	2020-01-05	EPI_ISL_406801		Stayed in hotel near market
53F|WH19016	53F	N/A	B	Market_linked_cluster	2019-12-25	2020-01-01	SRR11059941		WHO cluster 3, Spouse 1

## Sheet: S3 - Sample metadata
Lab code	Sample ID	Sampling date	Sample location	Street	Vendor	Edge case	Stall ID	Stall ID (merged)	Wildlife Stall Number	Sample type	Sample information	SARS-CoV-2_qPCR_result	Latitude	Longitude	Sequencing run	SARS-CoV-2_NGS_result
E61	Env_0275	01/01/2020	East	6	1-3		East|6|1-3	East|6|1-3		Environmental swab	Ground	Positive	30.6198	114.258	SRR23971576	Positive
E48	Env_0262	01/01/2020	East	9	22		East|9|22	East|9|22		Environmental swab	Blood on the ground in front of the door	Positive	30.6201	114.258	SRR23971575	Positive
F13	Env_0313	01/01/2020	West	11	15		West|11|15	West|11|15		Environmental swab	Surface of the wall	Positive	30.6199	114.257	SRR23971580	Positive
D32	Env_0213	01/01/2020	West	15	15		West|15|15	West|15|15		Environmental swab	Surface of a cart	Positive	30.6202	114.257	SRR23971574	Positive
B17	Env_0138	01/01/2020	West	15	44	Reassigned to 44 because I can’t see a distinction between 44 and X44.	West|15|44	West|15|44		Environmental swab	Scale	Positive	30.6201	114.256	SRR23971572	Positive
F54	Env_0354	01/01/2020	West	2	14		West|2|14	West|2|14		Environmental swab	Ground	Positive	30.6193	114.257	SRR23971582	Positive
F46	Env_0346	01/01/2020	West	2	24		West|2|24	West|2|24		Environmental swab	Ground	Positive	30.6192	114.257	SRR23971581	Positive
E7	Env_0221	01/01/2020	West	2	5		West|2|5	West|2|5		Environmental swab	Styrofoam desk in front of the door	Positive	30.6193	114.257	SRR23971578	Positive
A101	Env_0101	01/01/2020	West	4	19		West|4|19	West|4|19		Environmental swab	Surface of the door	Positive	30.6194	114.257	SRR23971502	Positive
A96	Env_0096	01/01/2020	West	4	24		West|4|24	West|4|24		Environmental swab	Ground	Positive	30.6194	114.257	SRR23971571	Positive
A14	Env_0014	01/01/2020	West	4	26		West|4|26	West|4|26		Environmental swab	Surface of packing bag for hairtail	Positive	30.6194	114.257	SRR23971503	Positive
A15	Env_0015	01/01/2020	West	4	26		West|4|26	West|4|26		Environmental swab	Surface of the door	Positive	30.6194	114.257	SRR23971504	Positive
A90	Env_0090	01/01/2020	West	4	26		West|4|26	West|4|26		Environmental swab	Ground	Positive	30.6194	114.257	SRR23971570	Positive
A87	Env_0087	01/01/2020	West	4	28		West|4|28	West|4|28		Environmental swab	Surface of the door	Positive	30.6194	114.257	SRR23971567	Positive
A88	Env_0088	01/01/2020	West	4	28		West|4|28	West|4|28		Environmental swab	Ground	Positive	30.6194	114.257	SRR23971569	Positive
F100	Env_0400	01/01/2020	West	4	X6-X4	Was coded backwards	West|4|X4-X6	West|4|X4-X6		Environmental swab	Ground	Positive	30.6195	114.257	SRR23971579	Positive
F98	Env_0398	01/01/2020	West	4	X6-X4	Was coded backwards	West|4|X4-X6	West|4|X4-X6		Environmental swab	Ground	Positive	30.6195	114.257	SRR23971583	Positive
B5	Env_0126	01/01/2020	West	5	6-8		West|5|6-8	West|5|6-8		Environmental swab	Ground	Positive	30.6195	114.257	SRR23971573	Positive
A18	Env_0018	01/01/2020	West	7	15-17		West|7|15-17	West|7|15-17		Environmental swab	Shoe covers and soles	Positive	30.6196	114.257	SRR23971505	Positive
A2	Env_0002	01/01/2020	West	7	15-17		West|7|15-17	West|7|15-17		Environmental swab	Ground	Positive	30.6196	114.257	SRR23971506	Positive
A20	Env_0020	01/01/2020	West	7	15-17		West|7|15-17	West|7|15-17		Environmental swab	Gloves	Positive	30.6196	114.257	SRR23971507	Positive
A63	Env_0063	01/01/2020	West	7	16-18		West|7|16-18	West|7|16-18		Environmental swab	Ground	Positive	30.6197	114.257	SRR23971512	Positive
A61	Env_0061	01/01/2020	West	7	20-22-24		West|7|20-22-24	West|7|20-22-24		Environmental swab	Ground	Positive	30.6196	114.257	SRR23971510	Positive
A55	Env_0055	01/01/2020	West	7	25		West|7|25	West|7|25		Environmental swab	Ground	Positive	30.6196	114.257	SRR23971509	Positive
A33	Env_0033	01/01/2020	West	7			West|7|NA	West|7|NA		Environmental swab	Garbage cart	Positive	30.6196	114.257	SRR23971508	Positive
Q64	Env_0579	12/01/2020	West	6	29-31-33		West|6|29-31-33	West|6|29-31-33	Wildlife stall A	Environmental swab	Cart2	Positive	30.6195	114.256	SRR23971450	Positive
Q68	Env_0583	12/01/2020	West	6	29-31-33		West|6|29-31-33	West|6|29-31-33	Wildlife stall A	Environmental swab	Ground	Positive	30.6195	114.256	SRR23971451	Positive
Q69	Env_0584	12/01/2020	West	6	29-31-33		West|6|29-31-33	West|6|29-31-33	Wildlife stall A	Environmental swab	Feather removal machine	Positive	30.6195	114.256	SRR23971453	Positive
WWS-2#-2	Env_0820	15/02/2020	West				West|NA|NA	West|NA|NA		Sewage	Sewage well	Positive			SRR23971514	Positive
RLC-3	Env_0868	22/02/2020	Warehouse	8	25		Warehouse|8|25	Warehouse|8|25	Wildlife stall B	Environmental swab	Storehouse bag surfaces	Positive			SRR23971517	Positive
SJ-D	Env_0862	22/02/2020	Warehouse	8	25		Warehouse|8|25	Warehouse|8|25	Wildlife stall B	Environmental swab	Storehouse ground	Positive			SRR23971515	Positive
F33	Env_0333	01/01/2020	West	2	17		West|2|17	West|2|17		Environmental swab	Roller shutter	Positive	30.6192	114.257	None	Negative
G93	Env_0509	01/01/2020	West	8	19-21-23		West|8|19-21-23	West|8|19-21-23		Environmental swab	Sewage	Positive	30.6197	114.257	None	Negative
8-25-D	Env_0717	03/02/2020	West	8	25		West|8|25	West|8|25	Wildlife stall B	Environmental swab	Ground inside the stalls	Positive			SRR23971587	Negative
8-25-M1	Env_0719	03/02/2020	West	8	25		West|8|25	West|8|25	Wildlife stall B	Environmental swab	Ground inside the stalls	Positive			SRR23971456	Negative
WS-3-2	Env_0750	05/02/2020	East				East|NA|NA	East|NA|NA		Sewage	Sewage well	Positive			None	Negative
WS-4-2	Env_0752	05/02/2020	East				East|NA|NA	East|NA|NA		Sewage	Sewage well	Positive			SRR23971590	Negative
WS-1-1	Env_0742	05/02/2020	West				West|NA|NA	West|NA|NA		Sewage	Sewage well	Positive			SRR23971457	Negative
WS-1-2	Env_0743	05/02/2020	West				West|NA|NA	West|NA|NA		Sewage	Sewage well	Positive			None	Negative
WS-1-3	Env_0744	05/02/2020	West				West|NA|NA	West|NA|NA		Sewage	Sewage well	Positive			None	Negative
WS-1-4	Env_0745	05/02/2020	West				West|NA|NA	West|NA|NA		Sewage	Sewage well	Positive			None	Negative
WS-2-1	Env_0746	05/02/2020	West				West|NA|NA	West|NA|NA		Sewage	Sewage well	Positive			SRR23971458	Negative
WS-2-2	Env_0747	05/02/2020	West				West|NA|NA	West|NA|NA		Sewage	Sewage well	Positive			None	Negative
WS-2-3	Env_0748	05/02/2020	West				West|NA|NA	West|NA|NA		Sewage	Sewage well	Positive			SRR23971459	Negative
zong-1	Env_0762	09/02/2020	West	1			West|1|NA	West|1|NA		Water drain	Water drain	Positive	30.6192	114.257	None	Negative
W-8-25-D1	Env_0806	15/02/2020	West	8	25		West|8|25	West|8|25	Wildlife stall B	Environmental swab	Ground inside the stalls	Positive			SRR23971461	Negative
W-8-25-D2	Env_0807	15/02/2020	West	8	25		West|8|25	West|8|25	Wildlife stall B	Environmental swab	Ground inside the stalls	Positive			SRR23971462	Negative
W-8-25-L	Env_0808	15/02/2020	West	8	25		West|8|25	West|8|25	Wildlife stall B	Environmental swab	Container	Positive			SRR23971490	Negative
W-8-25-L2	Env_0809	15/02/2020	West	8	25		West|8|25	West|8|25	Wildlife stall B	Environmental swab	Container	Positive			SRR23971491	Negative
EWS-2#-2	Env_0813	15/02/2020	East				East|NA|NA	East|NA|NA		Sewage	Sewage well	Positive			SRR23971492	Negative
EWS-3#-2	Env_0815	15/02/2020	East				East|NA|NA	East|NA|NA		Sewage	Sewage well	Positive			SRR23971493	Negative
wws-1#-0	Env_0830	15/02/2020	West	1			West|1|NA	West|1|NA		Sewage	Sewage well	Positive			SRR23971501	Negative
WWS-1#	Env_0816	15/02/2020	West				West|NA|NA	West|NA|NA		Sewage	Sewage well	Positive			SRR23971494	Negative
WWS-1#-2	Env_0817	15/02/2020	West				West|NA|NA	West|NA|NA		Sewage	Sewage well	Positive			SRR23971495	Negative
WWS-1#-3	Env_0818	15/02/2020	West				West|NA|NA	West|NA|NA		Sewage	Sewage well	Positive			SRR23971496	Negative
WWS-2#-3	Env_0821	15/02/2020	West				West|NA|NA	West|NA|NA		Sewage	Sewage well	Positive			SRR23971497	Negative
w-zong-1	Env_0829	15/02/2020	West	1			West|1|NA	West|1|NA		Water drain	Water drain	Positive	30.6191	114.257	SRR23971499	Negative
w-6-29-33	Env_0828	15/02/2020	West	6	29-33		West|6|29-33	West|6|29-33	Wildlife stall A	Water drain	Water drain	Positive	30.6195	114.256	SRR23971498	Negative
C8_2	Env_0838	20/02/2020	West	5	stair1-2		West|5|stair1-2	West|5|stair1-2		Environmental swab	Wall inside the stalls	Positive			None	Negative
RLC-4	Env_0867	22/02/2020	Warehouse	8	25		Warehouse|8|25	Warehouse|8|25	Wildlife stall B	Environmental swab	Storehouse bag surfaces	Positive			None	Negative
SJ-CS	Env_0863	22/02/2020	Warehouse	8	25		Warehouse|8|25	Warehouse|8|25	Wildlife stall B	Environmental swab	Storehouse weight scale	Positive			None	Negative
SJ-L3	Env_0865	22/02/2020	Warehouse	8	25		Warehouse|8|25	Warehouse|8|25	Wildlife stall B	Environmental swab	Storehouse wire fence	Positive			SRR23971516	Negative
1-27-37	Env_0664	27/01/2020	West	10	4		West|10|4	West|10|4		Water drain	Water drain	Positive	30.6199	114.257	SRR23971585	Negative
1-27-33	Env_0660	27/01/2020	West	6	29-33		West|6|29-33	West|6|29-33	Wildlife stall A	Water drain	Water drain	Positive	30.6195	114.256	SRR23971584	Negative
1-29-4	Env_0682	29/01/2020	East	4	5-7-9		East|4|5-7-9	East|4|5-7-9		Water drain	Water drain	Positive	30.6196	114.258	SRR23971586	Negative
1-29-8	Env_0686	29/01/2020	East	5	11		East|5|11	East|5|11		Water drain	Water drain	Positive	30.6197	114.258	SRR23971455	Negative
Q61	Env_0576	12/01/2020	West	6	29-31-33		West|6|29-31-33	West|6|29-31-33	Wildlife stall A	Environmental swab	Cart1	Negative	30.6195	114.256	SRR23971449	Positive
Q70	Env_0585	12/01/2020	West	6	29-31-33		West|6|29-31-33	West|6|29-31-33	Wildlife stall A	Environmental swab	Iron container in inner room	Negative	30.6195	114.256	SRR23971454	Positive
Q37	Env_0552	12/01/2020	West	8	25		West|8|25	West|8|25	Wildlife stall B	Environmental swab	Inner surface of the freezer	Negative	30.6196	114.257	SRR23971448	Positive
E77	Env_0291	01/01/2020	East	1	25-27		East|1|25-27	East|1|25-27		Environmental swab	Surface of chopping board	Negative	30.6194	114.258	None	Negative
E75	Env_0289	01/01/2020	East	1			East|1|NA	East|1|NA		Environmental swab	Surface of chopping board	Negative			None	Negative
E76	Env_0290	01/01/2020	East	1			East|1|NA	East|1|NA		Environmental swab	Sewage on floor	Negative			None	Negative
E83	Env_0297	01/01/2020	East	10	15-17		East|10|15-17	East|10|15-17		Environmental swab	Surface of cart	Negative	30.6202	114.258	None	Negative
E86	Env_0300	01/01/2020	East	10	5		East|10|5	East|10|5		Environmental swab	Inner surface of basin	Negative	30.6201	114.257	None	Negative
E44	Env_0258	01/01/2020	East	11	6		East|11|6	East|11|6		Environmental swab	Trash cans	Negative	30.6202	114.257	None	Negative
E45	Env_0259	01/01/2020	East	11	8		East|11|8	East|11|8		Environmental swab	Blood on the ground	Negative	30.6202	114.257	None	Negative
E47	Env_0261	01/01/2020	East	11	8		East|11|8	East|11|8		Environmental swab	Table top	Negative	30.6202	114.257	None	Negative
E46	Env_0260	01/01/2020	East	11	9		East|11|9	East|11|9		Environmental swab	Trash cans floor	Negative	30.6203	114.257	None	Negative
E71	Env_0285	01/01/2020	East	2			East|2|NA	East|2|NA		Environmental swab	Shelf for meat	Negative			None	Negative
E72	Env_0286	01/01/2020	East	2			East|2|NA	East|2|NA		Environmental swab	Surface of cart	Negative			None	Negative
E73	Env_0287	01/01/2020	East	2			East|2|NA	East|2|NA		Environmental swab	Table for meta selling	Negative			None	Negative
E74	Env_0288	01/01/2020	East	2			East|2|NA	East|2|NA		Environmental swab	Surface of chopping board	Negative			None	Negative
E67	Env_0281	01/01/2020	East	4		Can be assigned 4-24 because it is the only stall sampled in row 4 on East side.	East|4|24	East|4|24		Environmental swab	Table top	Negative	30.6197	114.258	None	Negative
E68	Env_0282	01/01/2020	East	4		Can be assigned 4-24 because it is the only stall sampled in row 4 on East side.	East|4|24	East|4|24		Environmental swab	Surface of shelf for meat selling	Negative	30.6197	114.258	None	Negative
E69	Env_0283	01/01/2020	East	4		Can be assigned 4-24 because it is the only stall sampled in row 4 on East side.	East|4|24	East|4|24		Environmental swab	Sewage on floor	Negative	30.6197	114.258	None	Negative
E70	Env_0284	01/01/2020	East	4		Can be assigned 4-24 because it is the only stall sampled in row 4 on East side.	East|4|24	East|4|24		Environmental swab	Surface of cart	Negative	30.6197	114.258	None	Negative
E78	Env_0292	01/01/2020	East	4	27		East|4|27	East|4|27		Environmental swab	Surface of the door	Negative	30.6197	114.258	None	Negative
E79	Env_0293	01/01/2020	East	4	27		East|4|27	East|4|27		Environmental swab	Surface of cart	Negative	30.6197	114.258	None	Negative
E63	Env_0277	01/01/2020	East	5	1-3-5-7-9		East|5|1-3-5-7-9	East|5|1-3-5-7-9		Environmental swab	Table top	Negative	30.6197	114.258	None	Negative
E64	Env_0278	01/01/2020	East	5	1-3-5-7-9		East|5|1-3-5-7-9	East|5|1-3-5-7-9		Environmental swab	Water in fishbowl	Negative	30.6197	114.258	None	Negative
E65	Env_0279	01/01/2020	East	5	1-3-5-7-9		East|5|1-3-5-7-9	East|5|1-3-5-7-9		Environmental swab	Basin for seafood	Negative	30.6197	114.258	None	Negative
E66	Env_0280	01/01/2020	East	5	1-3-5-7-9		East|5|1-3-5-7-9	East|5|1-3-5-7-9		Environmental swab	Scale	Negative	30.6197	114.258	None	Negative
E62	Env_0276	01/01/2020	East	5	8-10		East|5|8-10	East|5|8-10		Environmental swab	Surface of cart	Negative	30.6197	114.258	None	Negative
E59	Env_0273	01/01/2020	East	6	1-3		East|6|1-3	East|6|1-3		Environmental swab	Surface of foam box	Negative	30.6198	114.258	None	Negative
E60	Env_0274	01/01/2020	East	6	1-3		East|6|1-3	East|6|1-3		Environmental swab	Surface of food	Negative	30.6198	114.258	None	Negative
E56	Env_0270	01/01/2020	East	6	17-19		East|6|17-19	East|6|17-19		Environmental swab	Surface of scale	Negative	30.6198	114.258	None	Negative
E57	Env_0271	01/01/2020	East	6	17-19		East|6|17-19	East|6|17-19		Environmental swab	Surface of fishing net	Negative	30.6198	114.258	None	Negative
E58	Env_0272	01/01/2020	East	6	17-19		East|6|17-19	East|6|17-19		Environmental swab	Water in fishbowl	Negative	30.6198	114.258	None	Negative
E55	Env_0269	01/01/2020	East	6	23-25		East|6|23-25	East|6|23-25		Environmental swab	Surface of apron	Negative	30.6198	114.258	None	Negative
E80	Env_0294	01/01/2020	East	6	24-26		East|6|24-26	East|6|24-26		Environmental swab	Gas tank	Negative	30.6199	114.258	None	Negative
E81	Env_0295	01/01/2020	East	7	26		East|7|26	East|7|26		Environmental swab	Sewage on floor	Negative	30.62	114.258	None	Negative
E54	Env_0268	01/01/2020	East	7	5		East|7|5	East|7|5		Environmental swab	Container	Negative	30.6198	114.258	None	Negative
E29	Env_0243	01/01/2020	East	8	19		East|8|19	East|8|19		Environmental swab	Ground	Negative	30.62	114.258	None	Negative
E30	Env_0244	01/01/2020	East	8	19		East|8|19	East|8|19		Environmental swab	Surface of scale	Negative	30.62	114.258	None	Negative
E31	Env_0245	01/01/2020	East	8	19		East|8|19	East|8|19		Environmental swab	Surface of apron	Negative	30.62	114.258	None	Negative
E32	Env_0246	01/01/2020	East	8	19		East|8|19	East|8|19		Environmental swab	Basin	Negative	30.62	114.258	None	Negative
E33	Env_0247	01/01/2020	East	8	19		East|8|19	East|8|19		Environmental swab	Wall	Negative	30.62	114.258	None	Negative
E34	Env_0248	01/01/2020	East	8	19		East|8|19	East|8|19		Environmental swab	Surface of cart	Negative	30.62	114.258	None	Negative
E35	Env_0249	01/01/2020	East	8	19		East|8|19	East|8|19		Environmental swab	Table top	Negative	30.62	114.258	None	Negative
E36	Env_0250	01/01/2020	East	8	19		East|8|19	East|8|19		Environmental swab	Surface of shoe	Negative	30.62	114.258	None	Negative
E37	Env_0251	01/01/2020	East	8	19		East|8|19	East|8|19		Environmental swab	Fishing net	Negative	30.62	114.258	None	Negative
E38	Env_0252	01/01/2020	East	8	19		East|8|19	East|8|19		Environmental swab	Water in fishbowl	Negative	30.62	114.258	None	Negative
E43	Env_0257	01/01/2020	East	8	2		East|8|2	East|8|2		Environmental swab	Domestic water	Negative	30.62	114.257	None	Negative
E51	Env_0265	01/01/2020	East	8	28		East|8|28	East|8|28		Environmental swab	Inner surface of foam box	Negative	30.62	114.258	None	Negative
E52	Env_0266	01/01/2020	East	8	28		East|8|28	East|8|28		Environmental swab	Scale	Negative	30.62	114.258	None	Negative
E53	Env_0267	01/01/2020	East	8	28		East|8|28	East|8|28		Environmental swab	Water in fishbowl	Negative	30.62	114.258	None	Negative
E39	Env_0253	01/01/2020	East	8	6		East|8|6	East|8|6		Environmental swab	Water in fishbowl	Negative	30.62	114.258	None	Negative
E40	Env_0254	01/01/2020	East	8	6		East|8|6	East|8|6		Environmental swab	Shrimp net	Negative	30.62	114.258	None	Negative
E41	Env_0255	01/01/2020	East	8	6		East|8|6	East|8|6		Environmental swab	Wall	Negative	30.62	114.258	None	Negative
E42	Env_0256	01/01/2020	East	8	6		East|8|6	East|8|6		Environmental swab	Surface of food	Negative	30.62	114.258	None	Negative
E50	Env_0264	01/01/2020	East	9	12-14		East|9|12-14	East|9|12-14		Environmental swab	Blood on the ground in front of the door	Negative	30.6201	114.258	None	Negative
E49	Env_0263	01/01/2020	East	9	16		East|9|16	East|9|16		Environmental swab	Table top	Negative	30.6201	114.258	None	Negative
E84	Env_0298	01/01/2020	East	9	16		East|9|16	East|9|16		Environmental swab	Blood on the ground	Negative	30.6201	114.258	None	Negative
E85	Env_0299	01/01/2020	East	9	16		East|9|16	East|9|16		Environmental swab	Surface of chopping board	Negative	30.6201	114.258	None	Negative
E82	Env_0296	01/01/2020	East	9	24-26-28		East|9|24-26-28	East|9|24-26-28		Environmental swab	Sewage on floor	Negative	30.6201	114.258	None	Negative
B8	Env_0129	01/01/2020	West	11	11		West|11|11	West|11|11		Environmental swab	Cutting machine	Negative	30.6199	114.257	None	Negative
B10	Env_0131	01/01/2020	West	11	11-13		West|11|11-13	West|11|11-13		Environmental swab	Cart	Negative	30.6199	114.257	None	Negative
B11	Env_0132	01/01/2020	West	11	11-13		West|11|11-13	West|11|11-13		Environmental swab	Inner surface of refrigerator	Negative	30.6199	114.257	None	Negative
B12	Env_0133	01/01/2020	West	11	11-13		West|11|11-13	West|11|11-13		Environmental swab	Cashier	Negative	30.6199	114.257	None	Negative
B9	Env_0130	01/01/2020	West	11	11-13		West|11|11-13	West|11|11-13		Environmental swab	Surface of food	Negative	30.6199	114.257	None	Negative
F10	Env_0310	01/01/2020	West	11	15		West|11|15	West|11|15		Environmental swab	Ground	Negative	30.6199	114.257	None	Negative
F11	Env_0311	01/01/2020	West	11	15		West|11|15	West|11|15		Environmental swab	Inner surface of foam box	Negative	30.6199	114.257	None	Negative
F12	Env_0312	01/01/2020	West	11	15		West|11|15	West|11|15		Environmental swab	Scale	Negative	30.6199	114.257	None	Negative
F14	Env_0314	01/01/2020	West	11	15		West|11|15	West|11|15		Environmental swab	Water in basin	Negative	30.6199	114.257	None	Negative
F9	Env_0309	01/01/2020	West	11	15		West|11|15	West|11|15		Environmental swab	Surface of white basket	Negative	30.6199	114.257	None	Negative
F15	Env_0315	01/01/2020	West	11	17		West|11|17	West|11|17		Environmental swab	Ground	Negative	30.6199	114.257	None	Negative
F16	Env_0316	01/01/2020	West	11	17		West|11|17	West|11|17		Environmental swab	Surface of the door	Negative	30.6199	114.257	None	Negative
F17	Env_0317	01/01/2020	West	11	17		West|11|17	West|11|17		Environmental swab	Office table	Negative	30.6199	114.257	None	Negative
F18	Env_0318	01/01/2020	West	11	17		West|11|17	West|11|17		Environmental swab	Bottom of door	Negative	30.6199	114.257	None	Negative
F19	Env_0319	01/01/2020	West	11	17		West|11|17	West|11|17		Environmental swab	Sewage on floor	Negative	30.6199	114.257	None	Negative
C1	Env_0139	01/01/2020	West	13	X2		West|13|X2	West|13|X2		Environmental swab	Wall	Negative	30.6202	114.257	None	Negative
C2	Env_0140	01/01/2020	West	13	X2		West|13|X2	West|13|X2		Environmental swab	Food container	Negative	30.6202	114.257	None	Negative
C3	Env_0141	01/01/2020	West	13	X2		West|13|X2	West|13|X2		Environmental swab	Surface of food	Negative	30.6202	114.257	None	Negative
C4	Env_0142	01/01/2020	West	13	X2		West|13|X2	West|13|X2		Environmental swab	Sewage on floor	Negative	30.6202	114.257	None	Negative
C5	Env_0143	01/01/2020	West	13	X2		West|13|X2	West|13|X2		Environmental swab	Wall	Negative	30.6202	114.257	None	Negative
C6	Env_0144	01/01/2020	West	13	X2		West|13|X2	West|13|X2		Environmental swab	Table top	Negative	30.6202	114.257	None	Negative
C7	Env_0145	01/01/2020	West	13	X2		West|13|X2	West|13|X2		Environmental swab	Water	Negative	30.6202	114.257	None	Negative
D23	Env_0204	01/01/2020	West	15	15		West|15|15	West|15|15		Environmental swab	Outside surface of freezer	Negative	30.6202	114.257	None	Negative
D24	Env_0205	01/01/2020	West	15	15		West|15|15	West|15|15		Environmental swab	Cashier	Negative	30.6202	114.257	None	Negative
D25	Env_0206	01/01/2020	West	15	15		West|15|15	West|15|15		Environmental swab	Surface of packing bag	Negative	30.6202	114.257	None	Negative
D26	Env_0207	01/01/2020	West	15	15		West|15|15	West|15|15		Environmental swab	Surface of packing bag for seafood in freezer	Negative	30.6202	114.257	None	Negative
D27	Env_0208	01/01/2020	West	15	15		West|15|15	West|15|15		Environmental swab	Surface of packing bag for fish in freezer	Negative	30.6202	114.257	None	Negative
D28	Env_0209	01/01/2020	West	15	15		West|15|15	West|15|15		Environmental swab	Inner surface of freezer	Negative	30.6202	114.257	None	Negative
D29	Env_0210	01/01/2020	West	15	15		West|15|15	West|15|15		Environmental swab	Surface of packing bag for meat	Negative	30.6202	114.257	None	Negative
D30	Env_0211	01/01/2020	West	15	15		West|15|15	West|15|15		Environmental swab	Surface of water cup	Negative	30.6202	114.257	None	Negative
D31	Env_0212	01/01/2020	West	15	15		West|15|15	West|15|15		Environmental swab	Meat in refrigerator	Negative	30.6202	114.257	None	Negative
B13	Env_0134	01/01/2020	West	15	44		West|15|44	West|15|44		Environmental swab	Bucket	Negative	30.6201	114.256	None	Negative
B14	Env_0135	01/01/2020	West	15	44		West|15|44	West|15|44		Environmental swab	Glove	Negative	30.6201	114.256	None	Negative
B15	Env_0136	01/01/2020	West	15	44		West|15|44	West|15|44		Environmental swab	Basket	Negative	30.6201	114.256	None	Negative
B16	Env_0137	01/01/2020	West	15	44	Reassigned to 44 because I can’t see a distinction between 44 and X44.	West|15|44	West|15|44		Environmental swab	Cashier	Negative	30.6201	114.256	None	Negative
F67	Env_0367	01/01/2020	West	2	1-3		West|2|1-3	West|2|1-3		Environmental swab	Roller shutter	Negative	30.6193	114.257	None	Negative
F68	Env_0368	01/01/2020	West	2	1-3		West|2|1-3	West|2|1-3		Environmental swab	Ground	Negative	30.6193	114.257	None	Negative
F69	Env_0369	01/01/2020	West	2	1-3		West|2|1-3	West|2|1-3		Environmental swab	Roller shutter	Negative	30.6193	114.257	None	Negative
F70	Env_0370	01/01/2020	West	2	1-3		West|2|1-3	West|2|1-3		Environmental swab	Ground	Negative	30.6193	114.257	None	Negative
F55	Env_0355	01/01/2020	West	2	10-12		West|2|10-12	West|2|10-12		Environmental swab	Roller shutter	Negative	30.6193	114.257	None	Negative
F56	Env_0356	01/01/2020	West	2	10-12		West|2|10-12	West|2|10-12		Environmental swab	Ground	Negative	30.6193	114.257	None	Negative
F57	Env_0357	01/01/2020	West	2	10-12		West|2|10-12	West|2|10-12		Environmental swab	Roller shutter	Negative	30.6193	114.257	None	Negative
F58	Env_0358	01/01/2020	West	2	10-12		West|2|10-12	West|2|10-12		Environmental swab	Ground	Negative	30.6193	114.257	None	Negative
D1	Env_0182	01/01/2020	West	2	14		West|2|14	West|2|14		Environmental swab	Scale	Negative	30.6193	114.257	None	Negative
D2	Env_0183	01/01/2020	West	2	14		West|2|14	West|2|14		Environmental swab	Cashier	Negative	30.6193	114.257	None	Negative
D3	Env_0184	01/01/2020	West	2	14		West|2|14	West|2|14		Environmental swab	Pool	Negative	30.6193	114.257	None	Negative
D4	Env_0185	01/01/2020	West	2	14		West|2|14	West|2|14		Environmental swab	Towel	Negative	30.6193	114.257	None	Negative
D5	Env_0186	01/01/2020	West	2	14		West|2|14	West|2|14		Environmental swab	Hairy Crab cage	Negative	30.6193	114.257	None	Negative
D6	Env_0187	01/01/2020	West	2	14		West|2|14	West|2|14		Environmental swab	Pool	Negative	30.6193	114.257	None	Negative
D7	Env_0188	01/01/2020	West	2	14		West|2|14	West|2|14		Environmental swab	Pool	Negative	30.6193	114.257	None	Negative
F53	Env_0353	01/01/2020	West	2	14		West|2|14	West|2|14		Environmental swab	Roller shutter	Negative	30.6193	114.257	None	Negative
E5	Env_0219	01/01/2020	West	2	15		West|2|15	West|2|15		Environmental swab	Surface of the door	Negative	30.6192	114.257	None	Negative
E6	Env_0220	01/01/2020	West	2	15		West|2|15	West|2|15		Environmental swab	Surface of gas cylinders	Negative	30.6192	114.257	None	Negative
F35	Env_0335	01/01/2020	West	2	15		West|2|15	West|2|15		Environmental swab	Roller shutter	Negative	30.6192	114.257	None	Negative
F36	Env_0336	01/01/2020	West	2	15		West|2|15	West|2|15		Environmental swab	Ground	Negative	30.6192	114.257	None	Negative
F39	Env_0339	01/01/2020	West	2	16		West|2|16	West|2|16		Environmental swab	Roller shutter	Negative	30.6193	114.257	None	Negative
F40	Env_0340	01/01/2020	West	2	16		West|2|16	West|2|16		Environmental swab	Ground	Negative	30.6193	114.257	None	Negative
F34	Env_0334	01/01/2020	West	2	17		West|2|17	West|2|17		Environmental swab	Ground	Negative	30.6192	114.257	None	Negative
F37	Env_0337	01/01/2020	West	2	18		West|2|18	West|2|18		Environmental swab	Roller shutter	Negative	30.6193	114.257	None	Negative
F38	Env_0338	01/01/2020	West	2	18		West|2|18	West|2|18		Environmental swab	Ground	Negative	30.6193	114.257	None	Negative
F27	Env_0327	01/01/2020	West	2	19-21-23		West|2|19-21-23	West|2|19-21-23		Environmental swab	Roller shutter	Negative	30.6192	114.257	None	Negative
F28	Env_0328	01/01/2020	West	2	19-21-23		West|2|19-21-23	West|2|19-21-23		Environmental swab	Ground	Negative	30.6192	114.257	None	Negative
F29	Env_0329	01/01/2020	West	2	19-21-23		West|2|19-21-23	West|2|19-21-23		Environmental swab	Roller shutter	Negative	30.6192	114.257	None	Negative
F30	Env_0330	01/01/2020	West	2	19-21-23		West|2|19-21-23	West|2|19-21-23		Environmental swab	Ground	Negative	30.6192	114.257	None	Negative
F31	Env_0331	01/01/2020	West	2	19-21-23		West|2|19-21-23	West|2|19-21-23		Environmental swab	Roller shutter	Negative	30.6192	114.257	None	Negative
F32	Env_0332	01/01/2020	West	2	19-21-23		West|2|19-21-23	West|2|19-21-23		Environmental swab	Ground	Negative	30.6192	114.257	None	Negative
F73	Env_0373	01/01/2020	West	2	2		West|2|2	West|2|2		Environmental swab	Roller shutter	Negative	30.6193	114.257	None	Negative
F74	Env_0374	01/01/2020	West	2	2		West|2|2	West|2|2		Environmental swab	Ground	Negative	30.6193	114.257	None	Negative
F41	Env_0341	01/01/2020	West	2	20		West|2|20	West|2|20		Environmental swab	Roller shutter	Negative	30.6193	114.257	None	Negative
F42	Env_0342	01/01/2020	West	2	20		West|2|20	West|2|20		Environmental swab	Ground	Negative	30.6193	114.257	None	Negative
F43	Env_0343	01/01/2020	West	2	22		West|2|22	West|2|22		Environmental swab	Roller shutter	Negative	30.6193	114.257	None	Negative
F44	Env_0344	01/01/2020	West	2	22		West|2|22	West|2|22		Environmental swab	Ground	Negative	30.6193	114.257	None	Negative
F20	Env_0320	01/01/2020	West	2	24		West|2|24	West|2|24		Environmental swab	White basket	Negative	30.6192	114.257	None	Negative
F21	Env_0321	01/01/2020	West	2	24		West|2|24	West|2|24		Environmental swab	Fishing pool	Negative	30.6192	114.257	None	Negative
F22	Env_0322	01/01/2020	West	2	24		West|2|24	West|2|24		Environmental swab	Knief	Negative	30.6192	114.257	None	Negative
F23	Env_0323	01/01/2020	West	2	24		West|2|24	West|2|24		Environmental swab	Scale	Negative	30.6192	114.257	None	Negative
F24	Env_0324	01/01/2020	West	2	24		West|2|24	West|2|24		Environmental swab	Ground	Negative	30.6192	114.257	None	Negative
F25	Env_0325	01/01/2020	West	2	24		West|2|24	West|2|24		Environmental swab	Water in pool	Negative	30.6192	114.257	None	Negative
F26	Env_0326	01/01/2020	West	2	24		West|2|24	West|2|24		Environmental swab	Cart	Negative	30.6192	114.257	None	Negative
F45	Env_0345	01/01/2020	West	2	24		West|2|24	West|2|24		Environmental swab	Roller shutter	Negative	30.6192	114.257	None	Negative
E12	Env_0226	01/01/2020	West	2	3		West|2|3	West|2|3		Environmental swab	Surface of the door	Negative	30.6193	114.257	None	Negative
E13	Env_0227	01/01/2020	West	2	3		West|2|3	West|2|3		Environmental swab	Sewage on floor	Negative	30.6193	114.257	None	Negative
E14	Env_0228	01/01/2020	West	2	4		West|2|4	West|2|4		Environmental swab	Surface of cart	Negative	30.6193	114.257	None	Negative
E15	Env_0229	01/01/2020	West	2	4		West|2|4	West|2|4		Environmental swab	Surface of the door	Negative	30.6193	114.257	None	Negative
F71	Env_0371	01/01/2020	West	2	4		West|2|4	West|2|4		Environmental swab	Roller shutter	Negative	30.6193	114.257	None	Negative
F72	Env_0372	01/01/2020	West	2	4		West|2|4	West|2|4		Environmental swab	Ground	Negative	30.6193	114.257	None	Negative
E8	Env_0222	01/01/2020	West	2	5		West|2|5	West|2|5		Environmental swab	Surface of the door	Negative	30.6193	114.257	None	Negative
E9	Env_0223	01/01/2020	West	2	5		West|2|5	West|2|5		Environmental swab	Ground	Negative	30.6193	114.257	None	Negative
D18	Env_0199	01/01/2020	West	2	5-7		West|2|5-7	West|2|5-7		Environmental swab	Cashier	Negative	30.6193	114.257	None	Negative
D19	Env_0200	01/01/2020	West	2	5-7		West|2|5-7	West|2|5-7		Environmental swab	Surface of phone	Negative	30.6193	114.257	None	Negative
D20	Env_0201	01/01/2020	West	2	5-7		West|2|5-7	West|2|5-7		Environmental swab	Surface of ladder	Negative	30.6193	114.257	None	Negative
D21	Env_0202	01/01/2020	West	2	5-7		West|2|5-7	West|2|5-7		Environmental swab	Surface of monitor	Negative	30.6193	114.257	None	Negative
D22	Env_0203	01/01/2020	West	2	5-7		West|2|5-7	West|2|5-7		Environmental swab	Surface of food	Negative	30.6193	114.257	None	Negative
F63	Env_0363	01/01/2020	West	2	5-7		West|2|5-7	West|2|5-7		Environmental swab	Roller shutter	Negative	30.6193	114.257	None	Negative
F64	Env_0364	01/01/2020	West	2	5-7		West|2|5-7	West|2|5-7		Environmental swab	Ground	Negative	30.6193	114.257	None	Negative
F65	Env_0365	01/01/2020	West	2	5-7		West|2|5-7	West|2|5-7		Environmental swab	Roller shutter	Negative	30.6193	114.257	None	Negative
F66	Env_0366	01/01/2020	West	2	5-7		West|2|5-7	West|2|5-7		Environmental swab	Ground	Negative	30.6193	114.257	None	Negative
F59	Env_0359	01/01/2020	West	2	6-8		West|2|6-8	West|2|6-8		Environmental swab	Roller shutter	Negative	30.6193	114.257	None	Negative
F60	Env_0360	01/01/2020	West	2	6-8		West|2|6-8	West|2|6-8		Environmental swab	Ground	Negative	30.6193	114.257	None	Negative
F61	Env_0361	01/01/2020	West	2	6-8		West|2|6-8	West|2|6-8		Environmental swab	Roller shutter	Negative	30.6193	114.257	None	Negative
F62	Env_0362	01/01/2020	West	2	6-8		West|2|6-8	West|2|6-8		Environmental swab	Ground	Negative	30.6193	114.257	None	Negative
E10	Env_0224	01/01/2020	West	2	7		West|2|7	West|2|7		Environmental swab	Surface of the door	Negative	30.6192	114.257	None	Negative
E11	Env_0225	01/01/2020	West	2	7		West|2|7	West|2|7		Environmental swab	Ground	Negative	30.6192	114.257	None	Negative
D10	Env_0191	01/01/2020	West	2	9-11		West|2|9-11	West|2|9-11		Environmental swab	Clothe	Negative	30.6192	114.257	None	Negative
D11	Env_0192	01/01/2020	West	2	9-11		West|2|9-11	West|2|9-11		Environmental swab	Seafood cardboard box	Negative	30.6192	114.257	None	Negative
D12	Env_0193	01/01/2020	West	2	9-11		West|2|9-11	West|2|9-11		Environmental swab	Surface of foam box	Negative	30.6192	114.257	None	Negative
D13	Env_0194	01/01/2020	West	2	9-11		West|2|9-11	West|2|9-11		Environmental swab	Environmental swab	Negative	30.6192	114.257	None	Negative
D14	Env_0195	01/01/2020	West	2	9-11		West|2|9-11	West|2|9-11		Environmental swab	Stair handrail	Negative	30.6192	114.257	None	Negative
D15	Env_0196	01/01/2020	West	2	9-11		West|2|9-11	West|2|9-11		Environmental swab	Outside surface of refrigerator	Negative	30.6192	114.257	None	Negative
D16	Env_0197	01/01/2020	West	2	9-11		West|2|9-11	West|2|9-11		Environmental swab	Surface of chair	Negative	30.6192	114.257	None	Negative
D17	Env_0198	01/01/2020	West	2	9-11		West|2|9-11	West|2|9-11		Environmental swab	Basket	Negative	30.6192	114.257	None	Negative
D8	Env_0189	01/01/2020	West	2	9-11		West|2|9-11	West|2|9-11		Environmental swab	Cashier	Negative	30.6192	114.257	None	Negative
D9	Env_0190	01/01/2020	West	2	9-11		West|2|9-11	West|2|9-11		Environmental swab	Scale	Negative	30.6192	114.257	None	Negative
E2	Env_0216	01/01/2020	West	2	9-11		West|2|9-11	West|2|9-11		Environmental swab	Surface of the door	Negative	30.6192	114.257	None	Negative
E3	Env_0217	01/01/2020	West	2	9-11		West|2|9-11	West|2|9-11		Environmental swab	Ground	Negative	30.6192	114.257	None	Negative
E4	Env_0218	01/01/2020	West	2	9-11		West|2|9-11	West|2|9-11		Environmental swab	Trash cans	Negative	30.6192	114.257	None	Negative
F47	Env_0347	01/01/2020	West	2	9-11-13		West|2|9-11-13	West|2|9-11-13		Environmental swab	Roller shutter	Negative	30.6192	114.257	None	Negative
F48	Env_0348	01/01/2020	West	2	9-11-13		West|2|9-11-13	West|2|9-11-13		Environmental swab	Ground	Negative	30.6192	114.257	None	Negative
F49	Env_0349	01/01/2020	West	2	9-11-13		West|2|9-11-13	West|2|9-11-13		Environmental swab	Roller shutter	Negative	30.6192	114.257	None	Negative
F50	Env_0350	01/01/2020	West	2	9-11-13		West|2|9-11-13	West|2|9-11-13		Environmental swab	Ground	Negative	30.6192	114.257	None	Negative
F51	Env_0351	01/01/2020	West	2	9-11-13		West|2|9-11-13	West|2|9-11-13		Environmental swab	Roller shutter	Negative	30.6192	114.257	None	Negative
F52	Env_0352	01/01/2020	West	2	9-11-13		West|2|9-11-13	West|2|9-11-13		Environmental swab	Ground	Negative	30.6192	114.257	None	Negative
E1	Env_0215	01/01/2020	West	2			West|2|NA	West|2|NA		Environmental swab	Door surface	Negative			None	Negative
F87	Env_0387	01/01/2020	West	2	X2-X4		West|2|X2-X4	West|2|X2-X4		Environmental swab	Roller shutter	Negative	30.6193	114.257	None	Negative
F88	Env_0388	01/01/2020	West	2	X2-X4		West|2|X2-X4	West|2|X2-X4		Environmental swab	Ground	Negative	30.6193	114.257	None	Negative
F89	Env_0389	01/01/2020	West	2	X2-X4		West|2|X2-X4	West|2|X2-X4		Environmental swab	Roller shutter	Negative	30.6193	114.257	None	Negative
F90	Env_0390	01/01/2020	West	2	X2-X4		West|2|X2-X4	West|2|X2-X4		Environmental swab	Ground	Negative	30.6193	114.257	None	Negative
F83	Env_0383	01/01/2020	West	2	X3-X1		West|2|X3-X1	West|2|X3-X1		Environmental swab	Roller shutter	Negative	30.6193	114.257	None	Negative
F84	Env_0384	01/01/2020	West	2	X3-X1		West|2|X3-X1	West|2|X3-X1		Environmental swab	Ground	Negative	30.6193	114.257	None	Negative
F85	Env_0385	01/01/2020	West	2	X3-X1		West|2|X3-X1	West|2|X3-X1		Environmental swab	Roller shutter	Negative	30.6193	114.257	None	Negative
F86	Env_0386	01/01/2020	West	2	X3-X1		West|2|X3-X1	West|2|X3-X1		Environmental swab	Ground	Negative	30.6193	114.257	None	Negative
F79	Env_0379	01/01/2020	West	2	X4-X6		West|2|X4-X6	West|2|X4-X6		Environmental swab	Roller shutter	Negative	30.6193	114.257	None	Negative
F80	Env_0380	01/01/2020	West	2	X4-X6		West|2|X4-X6	West|2|X4-X6		Environmental swab	Ground	Negative	30.6193	114.257	None	Negative
F81	Env_0381	01/01/2020	West	2	X4-X6		West|2|X4-X6	West|2|X4-X6		Environmental swab	Roller shutter	Negative	30.6193	114.257	None	Negative
F82	Env_0382	01/01/2020	West	2	X4-X6		West|2|X4-X6	West|2|X4-X6		Environmental swab	Ground	Negative	30.6193	114.257	None	Negative
F75	Env_0375	01/01/2020	West	2	X5-X3		West|2|X5-X3	West|2|X5-X3		Environmental swab	Roller shutter	Negative	30.6193	114.257	None	Negative
F76	Env_0376	01/01/2020	West	2	X5-X3		West|2|X5-X3	West|2|X5-X3		Environmental swab	Ground	Negative	30.6193	114.257	None	Negative
F77	Env_0377	01/01/2020	West	2	X5-X3		West|2|X5-X3	West|2|X5-X3		Environmental swab	Roller shutter	Negative	30.6193	114.257	None	Negative
F78	Env_0378	01/01/2020	West	2	X5-X3		West|2|X5-X3	West|2|X5-X3		Environmental swab	Ground	Negative	30.6193	114.257	None	Negative
F105	Env_0405	01/01/2020	West	4	1		West|4|1	West|4|1		Environmental swab	Roller shutter	Negative	30.6194	114.257	None	Negative
F106	Env_0406	01/01/2020	West	4	1		West|4|1	West|4|1		Environmental swab	Ground	Negative	30.6194	114.257	None	Negative
A114	Env_0114	01/01/2020	West	4	10		West|4|10	West|4|10		Environmental swab	Surface of the door	Negative	30.6195	114.257	None	Negative
A115	Env_0115	01/01/2020	West	4	10		West|4|10	West|4|10		Environmental swab	Ground	Negative	30.6195	114.257	None	Negative
A110	Env_0110	01/01/2020	West	4	11-13		West|4|11-13	West|4|11-13		Environmental swab	Surface of the door	Negative	30.6194	114.257	None	Negative
A111	Env_0111	01/01/2020	West	4	11-13		West|4|11-13	West|4|11-13		Environmental swab	Ground	Negative	30.6194	114.257	None	Negative
A112	Env_0112	01/01/2020	West	4	12-14		West|4|12-14	West|4|12-14		Environmental swab	Surface of the door	Negative	30.6194	114.257	None	Negative
A113	Env_0113	01/01/2020	West	4	12-14		West|4|12-14	West|4|12-14		Environmental swab	Ground	Negative	30.6194	114.257	None	Negative
A103	Env_0103	01/01/2020	West	4	15-17		West|4|15-17	West|4|15-17		Environmental swab	Water in fishbowl	Negative	30.6194	114.257	None	Negative
A104	Env_0104	01/01/2020	West	4	15-17		West|4|15-17	West|4|15-17		Environmental swab	Cashier	Negative	30.6194	114.257	None	Negative
A105	Env_0105	01/01/2020	West	4	15-17		West|4|15-17	West|4|15-17		Environmental swab	Basket	Negative	30.6194	114.257	None	Negative
A106	Env_0106	01/01/2020	West	4	15-17		West|4|15-17	West|4|15-17		Environmental swab	Ground	Negative	30.6194	114.257	None	Negative
A107	Env_0107	01/01/2020	West	4	15-17		West|4|15-17	West|4|15-17		Environmental swab	Surface of the door	Negative	30.6194	114.257	None	Negative
A108	Env_0108	01/01/2020	West	4	16-18		West|4|16-18	West|4|16-18		Environmental swab	Surface of the door	Negative	30.6194	114.257	None	Negative
A109	Env_0109	01/01/2020	West	4	16-18		West|4|16-18	West|4|16-18		Environmental swab	Ground	Negative	30.6194	114.257	None	Negative
C18	Env_0156	01/01/2020	West	4	16-18		West|4|16-18	West|4|16-18		Environmental swab	Food container	Negative	30.6194	114.257	None	Negative
C19	Env_0157	01/01/2020	West	4	16-18		West|4|16-18	West|4|16-18		Environmental swab	Food container	Negative	30.6194	114.257	None	Negative
C20	Env_0158	01/01/2020	West	4	16-18		West|4|16-18	West|4|16-18		Environmental swab	Scale	Negative	30.6194	114.257	None	Negative
C21	Env_0159	01/01/2020	West	4	16-18		West|4|16-18	West|4|16-18		Environmental swab	Table top	Negative	30.6194	114.257	None	Negative
C22	Env_0160	01/01/2020	West	4	16-18		West|4|16-18	West|4|16-18		Environmental swab	Sewage	Negative	30.6194	114.257	None	Negative
C23	Env_0161	01/01/2020	West	4	16-18		West|4|16-18	West|4|16-18		Environmental swab	Wall	Negative	30.6194	114.257	None	Negative
C24	Env_0162	01/01/2020	West	4	16-18		West|4|16-18	West|4|16-18		Environmental swab	Ground	Negative	30.6194	114.257	None	Negative
D33	Env_0214	01/01/2020	West	4	16-18		West|4|16-18	West|4|16-18		Environmental swab	Scale	Negative	30.6194	114.257	None	Negative
A102	Env_0102	01/01/2020	West	4	19		West|4|19	West|4|19		Environmental swab	Ground	Negative	30.6194	114.257	None	Negative
C10	Env_0148	01/01/2020	West	4	19		West|4|19	West|4|19		Environmental swab	Water in fishbowl	Negative	30.6194	114.257	None	Negative
C11	Env_0149	01/01/2020	West	4	19		West|4|19	West|4|19		Environmental swab	Food container	Negative	30.6194	114.257	None	Negative
C12	Env_0150	01/01/2020	West	4	19		West|4|19	West|4|19		Environmental swab	Food container	Negative	30.6194	114.257	None	Negative
C13	Env_0151	01/01/2020	West	4	19		West|4|19	West|4|19		Environmental swab	Ground	Negative	30.6194	114.257	None	Negative
C14	Env_0152	01/01/2020	West	4	19		West|4|19	West|4|19		Environmental swab	Scale	Negative	30.6194	114.257	None	Negative
C15	Env_0153	01/01/2020	West	4	19		West|4|19	West|4|19		Environmental swab	Ground	Negative	30.6194	114.257	None	Negative
C16	Env_0154	01/01/2020	West	4	19		West|4|19	West|4|19		Environmental swab	Water	Negative	30.6194	114.257	None	Negative
C17	Env_0155	01/01/2020	West	4	19		West|4|19	West|4|19		Environmental swab	Wall	Negative	30.6194	114.257	None	Negative
F107	Env_0407	01/01/2020	West	4	2-4		West|4|2-4	West|4|2-4		Environmental swab	Roller shutter	Negative	30.6195	114.257	None	Negative
F108	Env_0408	01/01/2020	West	4	2-4		West|4|2-4	West|4|2-4		Environmental swab	Ground	Negative	30.6195	114.257	None	Negative
F109	Env_0409	01/01/2020	West	4	2-4		West|4|2-4	West|4|2-4		Environmental swab	Roller shutter	Negative	30.6195	114.257	None	Negative
F110	Env_0410	01/01/2020	West	4	2-4		West|4|2-4	West|4|2-4		Environmental swab	Ground	Negative	30.6195	114.257	None	Negative
A10	Env_0010	01/01/2020	West	4	20		West|4|20	West|4|20		Environmental swab	Surface of the door	Negative	30.6194	114.257	None	Negative
A8	Env_0008	01/01/2020	West	4	20		West|4|20	West|4|20		Environmental swab	Cashier	Negative	30.6194	114.257	None	Negative
A9	Env_0009	01/01/2020	West	4	20		West|4|20	West|4|20		Environmental swab	Surface of packing bag	Negative	30.6194	114.257	None	Negative
C8	Env_0146	01/01/2020	West	4	20		West|4|20	West|4|20		Environmental swab	Surface of food	Negative	30.6194	114.257	None	Negative
A100	Env_0100	01/01/2020	West	4	21		West|4|21	West|4|21		Environmental swab	Ground	Negative	30.6194	114.257	None	Negative
A99	Env_0099	01/01/2020	West	4	21		West|4|21	West|4|21		Environmental swab	Surface of the door	Negative	30.6194	114.257	None	Negative
A97	Env_0097	01/01/2020	West	4	22		West|4|22	West|4|22		Environmental swab	Surface of the door	Negative	30.6194	114.257	None	Negative
A98	Env_0098	01/01/2020	West	4	22		West|4|22	West|4|22		Environmental swab	Ground	Negative	30.6194	114.257	None	Negative
A93	Env_0093	01/01/2020	West	4	23		West|4|23	West|4|23		Environmental swab	Surface of the door	Negative	30.6194	114.257	None	Negative
A94	Env_0094	01/01/2020	West	4	23		West|4|23	West|4|23		Environmental swab	Ground	Negative	30.6194	114.257	None	Negative
A95	Env_0095	01/01/2020	West	4	24		West|4|24	West|4|24		Environmental swab	Surface of the door	Negative	30.6194	114.257	None	Negative
A11	Env_0011	01/01/2020	West	4	26		West|4|26	West|4|26		Environmental swab	Water in fishbowl	Negative	30.6194	114.257	None	Negative
A12	Env_0012	01/01/2020	West	4	26		West|4|26	West|4|26		Environmental swab	Surface of mushroom	Negative	30.6194	114.257	None	Negative
A13	Env_0013	01/01/2020	West	4	26		West|4|26	West|4|26		Environmental swab	Surface of food	Negative	30.6194	114.257	None	Negative
A89	Env_0089	01/01/2020	West	4	26		West|4|26	West|4|26		Environmental swab	Surface of the door	Negative	30.6194	114.257	None	Negative
F111	Env_0411	01/01/2020	West	4	3		West|4|3	West|4|3		Environmental swab	Roller shutter	Negative	30.6194	114.257	None	Negative
F112	Env_0412	01/01/2020	West	4	3		West|4|3	West|4|3		Environmental swab	Ground	Negative	30.6194	114.257	None	Negative
A91	Env_0091	01/01/2020	West	4	30		West|4|30	West|4|30		Environmental swab	Surface of the door	Negative	30.6194	114.257	None	Negative
A92	Env_0092	01/01/2020	West	4	30		West|4|30	West|4|30		Environmental swab	Ground	Negative	30.6194	114.257	None	Negative
F115	Env_0415	01/01/2020	West	4	5		West|4|5	West|4|5		Environmental swab	Roller shutter	Negative	30.6194	114.257	None	Negative
F116	Env_0416	01/01/2020	West	4	5		West|4|5	West|4|5		Environmental swab	Ground	Negative	30.6194	114.257	None	Negative
F113	Env_0413	01/01/2020	West	4	6		West|4|6	West|4|6		Environmental swab	Roller shutter	Negative	30.6195	114.257	None	Negative
F114	Env_0414	01/01/2020	West	4	6		West|4|6	West|4|6		Environmental swab	Ground	Negative	30.6195	114.257	None	Negative
A118	Env_0118	01/01/2020	West	4	7		West|4|7	West|4|7		Environmental swab	Surface of the door	Negative	30.6194	114.257	None	Negative
A119	Env_0119	01/01/2020	West	4	7		West|4|7	West|4|7		Environmental swab	Ground	Negative	30.6194	114.257	None	Negative
A120	Env_0120	01/01/2020	West	4	8		West|4|8	West|4|8		Environmental swab	Surface of the door	Negative	30.6195	114.257	None	Negative
A121	Env_0121	01/01/2020	West	4	8		West|4|8	West|4|8		Environmental swab	Ground	Negative	30.6195	114.257	None	Negative
A116	Env_0116	01/01/2020	West	4	9		West|4|9	West|4|9		Environmental swab	Surface of the door	Negative	30.6194	114.257	None	Negative
A117	Env_0117	01/01/2020	West	4	9		West|4|9	West|4|9		Environmental swab	Ground	Negative	30.6194	114.257	None	Negative
C9	Env_0147	01/01/2020	West	4			West|4|NA	West|4|NA		Environmental swab	Surface of the door	Negative			None	Negative
F91	Env_0391	01/01/2020	West	4	X1-X3		West|4|X1-X3	West|4|X1-X3		Environmental swab	Roller shutter	Negative	30.6194	114.257	None	Negative
F92	Env_0392	01/01/2020	West	4	X1-X3		West|4|X1-X3	West|4|X1-X3		Environmental swab	Ground	Negative	30.6194	114.257	None	Negative
F93	Env_0393	01/01/2020	West	4	X1-X3		West|4|X1-X3	West|4|X1-X3		Environmental swab	Roller shutter	Negative	30.6194	114.257	None	Negative
F94	Env_0394	01/01/2020	West	4	X1-X3		West|4|X1-X3	West|4|X1-X3		Environmental swab	Ground	Negative	30.6194	114.257	None	Negative
F95	Env_0395	01/01/2020	West	4	X2		West|4|X2	West|4|X2		Environmental swab	Roller shutter	Negative	30.6195	114.257	None	Negative
F96	Env_0396	01/01/2020	West	4	X2		West|4|X2	West|4|X2		Environmental swab	Ground	Negative	30.6195	114.257	None	Negative
F101	Env_0401	01/01/2020	West	4	X3-X5		West|4|X3-X5	West|4|X3-X5		Environmental swab	Roller shutter	Negative	30.6194	114.257	None	Negative
F102	Env_0402	01/01/2020	West	4	X3-X5		West|4|X3-X5	West|4|X3-X5		Environmental swab	Ground	Negative	30.6194	114.257	None	Negative
F103	Env_0403	01/01/2020	West	4	X3-X5		West|4|X3-X5	West|4|X3-X5		Environmental swab	Roller shutter	Negative	30.6194	114.257	None	Negative
F104	Env_0404	01/01/2020	West	4	X3-X5		West|4|X3-X5	West|4|X3-X5		Environmental swab	Ground	Negative	30.6194	114.257	None	Negative
C25	Env_0163	01/01/2020	West	4	X4-X6		West|4|X4-X6	West|4|X4-X6		Environmental swab	Surface of packing bag for food	Negative	30.6195	114.257	None	Negative
C26	Env_0164	01/01/2020	West	4	X4-X6		West|4|X4-X6	West|4|X4-X6		Environmental swab	Food package in refrigerator	Negative	30.6195	114.257	None	Negative
C27	Env_0165	01/01/2020	West	4	X4-X6		West|4|X4-X6	West|4|X4-X6		Environmental swab	Food package in refrigerator	Negative	30.6195	114.257	None	Negative
C28	Env_0166	01/01/2020	West	4	X4-X6		West|4|X4-X6	West|4|X4-X6		Environmental swab	Food container	Negative	30.6195	114.257	None	Negative
C29	Env_0167	01/01/2020	West	4	X4-X6		West|4|X4-X6	West|4|X4-X6		Environmental swab	Wall	Negative	30.6195	114.257	None	Negative
C30	Env_0168	01/01/2020	West	4	X4-X6		West|4|X4-X6	West|4|X4-X6		Environmental swab	Scale	Negative	30.6195	114.257	None	Negative
C31	Env_0169	01/01/2020	West	4	X4-X6		West|4|X4-X6	West|4|X4-X6		Environmental swab	Ground	Negative	30.6195	114.257	None	Negative
C32	Env_0170	01/01/2020	West	4	X4-X6		West|4|X4-X6	West|4|X4-X6		Environmental swab	Table top	Negative	30.6195	114.257	None	Negative
C33	Env_0171	01/01/2020	West	4	X4-X6		West|4|X4-X6	West|4|X4-X6		Environmental swab	Outside surface of refrigerator	Negative	30.6195	114.257	None	Negative
C34	Env_0172	01/01/2020	West	4	X4-X6		West|4|X4-X6	West|4|X4-X6		Environmental swab	Sewage on floor	Negative	30.6195	114.257	None	Negative
F97	Env_0397	01/01/2020	West	4	X6-X4	Was coded backwards	West|4|X4-X6	West|4|X4-X6		Environmental swab	Roller shutter	Negative	30.6195	114.257	None	Negative
F99	Env_0399	01/01/2020	West	4	X6-X4	Was coded backwards	West|4|X4-X6	West|4|X4-X6		Environmental swab	Roller shutter	Negative	30.6195	114.257	None	Negative
B1	Env_0122	01/01/2020	West	5	6-8		West|5|6-8	West|5|6-8		Environmental swab	Cart	Negative	30.6195	114.257	None	Negative
B2	Env_0123	01/01/2020	West	5	6-8		West|5|6-8	West|5|6-8		Environmental swab	Water in fishbowl	Negative	30.6195	114.257	None	Negative
B3	Env_0124	01/01/2020	West	5	6-8		West|5|6-8	West|5|6-8		Environmental swab	Cashier	Negative	30.6195	114.257	None	Negative
B4	Env_0125	01/01/2020	West	5	6-8		West|5|6-8	West|5|6-8		Environmental swab	Basket	Negative	30.6195	114.257	None	Negative
B6	Env_0127	01/01/2020	West	5	6-8		West|5|6-8	West|5|6-8		Environmental swab	Knief	Negative	30.6195	114.257	None	Negative
B7	Env_0128	01/01/2020	West	5	6-8		West|5|6-8	West|5|6-8		Environmental swab	Fishbow	Negative	30.6195	114.257	None	Negative
A72	Env_0072	01/01/2020	West	6	8		West|6|8	West|6|8		Environmental swab	Surface of the door	Negative	30.6196	114.257	None	Negative
A73	Env_0073	01/01/2020	West	6	8		West|6|8	West|6|8		Environmental swab	Ground	Negative	30.6196	114.257	None	Negative
A74	Env_0074	01/01/2020	West	7	1-3		West|7|1-3	West|7|1-3		Environmental swab	Surface of the door	Negative	30.6197	114.257	None	Negative
A75	Env_0075	01/01/2020	West	7	1-3		West|7|1-3	West|7|1-3		Environmental swab	Ground	Negative	30.6197	114.257	None	Negative
A68	Env_0068	01/01/2020	West	7	10		West|7|10	West|7|10		Environmental swab	Surface of the door	Negative	30.6197	114.257	None	Negative
A69	Env_0069	01/01/2020	West	7	10		West|7|10	West|7|10		Environmental swab	Ground	Negative	30.6197	114.257	None	Negative
A3	Env_0003	01/01/2020	West	7	11-13		West|7|11-13	West|7|11-13		Environmental swab	Surface of the door	Negative	30.6196	114.257	None	Negative
A4	Env_0004	01/01/2020	West	7	11-13		West|7|11-13	West|7|11-13		Environmental swab	Surface of the door	Negative	30.6196	114.257	None	Negative
A64	Env_0064	01/01/2020	West	7	11-13		West|7|11-13	West|7|11-13		Environmental swab	Surface of the door	Negative	30.6196	114.257	None	Negative
A65	Env_0065	01/01/2020	West	7	11-13		West|7|11-13	West|7|11-13		Environmental swab	Ground	Negative	30.6196	114.257	None	Negative
A66	Env_0066	01/01/2020	West	7	12-14		West|7|12-14	West|7|12-14		Environmental swab	Surface of the door	Negative	30.6197	114.257	None	Negative
A67	Env_0067	01/01/2020	West	7	12-14		West|7|12-14	West|7|12-14		Environmental swab	Ground	Negative	30.6197	114.257	None	Negative
A1	Env_0001	01/01/2020	West	7	15-17		West|7|15-17	West|7|15-17		Environmental swab	Surface of the door	Negative	30.6196	114.257	None	Negative
A16	Env_0016	01/01/2020	West	7	15-17		West|7|15-17	West|7|15-17		Environmental swab	Surface of food	Negative	30.6196	114.257	None	Negative
A17	Env_0017	01/01/2020	West	7	15-17		West|7|15-17	West|7|15-17		Environmental swab	Package of aquatic product	Negative	30.6196	114.257	None	Negative
A19	Env_0019	01/01/2020	West	7	15-17		West|7|15-17	West|7|15-17		Environmental swab	Basket	Negative	30.6196	114.257	None	Negative
A21	Env_0021	01/01/2020	West	7	15-17		West|7|15-17	West|7|15-17		Environmental swab	Wall	Negative	30.6196	114.257	None	Negative
A22	Env_0022	01/01/2020	West	7	15-17		West|7|15-17	West|7|15-17		Environmental swab	Cart	Negative	30.6196	114.257	None	Negative
A62	Env_0062	01/01/2020	West	7	16-18		West|7|16-18	West|7|16-18		Environmental swab	Surface of the door	Negative	30.6197	114.257	None	Negative
A5	Env_0005	01/01/2020	West	7	19-21		West|7|19-21	West|7|19-21		Environmental swab	Wall	Negative	30.6196	114.257	None	Negative
A6	Env_0006	01/01/2020	West	7	19-21		West|7|19-21	West|7|19-21		Environmental swab	Surface of packing bag	Negative	30.6196	114.257	None	Negative
A7	Env_0007	01/01/2020	West	7	19-21		West|7|19-21	West|7|19-21		Environmental swab	Surface of the door	Negative	30.6196	114.257	None	Negative
A76	Env_0076	01/01/2020	West	7	2-4		West|7|2-4	West|7|2-4		Environmental swab	Surface of the door	Negative	30.6197	114.257	None	Negative
A77	Env_0077	01/01/2020	West	7	2-4		West|7|2-4	West|7|2-4		Environmental swab	Ground	Negative	30.6197	114.257	None	Negative
A60	Env_0060	01/01/2020	West	7	20-22-24		West|7|20-22-24	West|7|20-22-24		Environmental swab	Surface of the door	Negative	30.6196	114.257	None	Negative
A28	Env_0028	01/01/2020	West	7	23		West|7|23	West|7|23		Environmental swab	Fishbow	Negative	30.6196	114.257	None	Negative
A29	Env_0029	01/01/2020	West	7	23		West|7|23	West|7|23		Environmental swab	Glove	Negative	30.6196	114.257	None	Negative
A30	Env_0030	01/01/2020	West	7	23		West|7|23	West|7|23		Environmental swab	Knief	Negative	30.6196	114.257	None	Negative
A31	Env_0031	01/01/2020	West	7	23		West|7|23	West|7|23		Environmental swab	Basket	Negative	30.6196	114.257	None	Negative
A32	Env_0032	01/01/2020	West	7	23		West|7|23	West|7|23		Environmental swab	Surface of the door	Negative	30.6196	114.257	None	Negative
A56	Env_0056	01/01/2020	West	7	24		West|7|24	West|7|24		Environmental swab	Chopping block	Negative	30.6196	114.257	None	Negative
A57	Env_0057	01/01/2020	West	7	24		West|7|24	West|7|24		Environmental swab	Bone cutting machine	Negative	30.6196	114.257	None	Negative
A58	Env_0058	01/01/2020	West	7	24		West|7|24	West|7|24		Environmental swab	Surface of the door	Negative	30.6196	114.257	None	Negative
A59	Env_0059	01/01/2020	West	7	24		West|7|24	West|7|24		Environmental swab	Ground	Negative	30.6196	114.257	None	Negative
A54	Env_0054	01/01/2020	West	7	25		West|7|25	West|7|25		Environmental swab	Surface of the door	Negative	30.6196	114.257	None	Negative
G39	Env_0455	01/01/2020	West	7	25		West|7|25	West|7|25		Environmental swab	Filter	Negative	30.6196	114.257	None	Negative
A52	Env_0052	01/01/2020	West	7	26-28		West|7|26-28	West|7|26-28		Environmental swab	Surface of the door	Negative	30.6196	114.257	None	Negative
A53	Env_0053	01/01/2020	West	7	26-28		West|7|26-28	West|7|26-28		Environmental swab	Ground	Negative	30.6196	114.257	None	Negative
F1	Env_0301	01/01/2020	West	7	26-28		West|7|26-28	West|7|26-28		Environmental swab	Surface of frozen food	Negative	30.6196	114.257	None	Negative
F2	Env_0302	01/01/2020	West	7	26-28		West|7|26-28	West|7|26-28		Environmental swab	Surface of frozen food	Negative	30.6196	114.257	None	Negative
F3	Env_0303	01/01/2020	West	7	26-28		West|7|26-28	West|7|26-28		Environmental swab	Surface of yellow basket	Negative	30.6196	114.257	None	Negative
F4	Env_0304	01/01/2020	West	7	26-28		West|7|26-28	West|7|26-28		Environmental swab	Surface of frozen food	Negative	30.6196	114.257	None	Negative
F5	Env_0305	01/01/2020	West	7	26-28		West|7|26-28	West|7|26-28		Environmental swab	White foam	Negative	30.6196	114.257	None	Negative
F6	Env_0306	01/01/2020	West	7	26-28		West|7|26-28	West|7|26-28		Environmental swab	Scale	Negative	30.6196	114.257	None	Negative
F7	Env_0307	01/01/2020	West	7	26-28		West|7|26-28	West|7|26-28		Environmental swab	Ground	Negative	30.6196	114.257	None	Negative
F8	Env_0308	01/01/2020	West	7	26-28		West|7|26-28	West|7|26-28		Environmental swab	Sewage on floor	Negative	30.6196	114.257	None	Negative
A50	Env_0050	01/01/2020	West	7	27		West|7|27	West|7|27		Environmental swab	Surface of the door	Negative	30.6196	114.257	None	Negative
A51	Env_0051	01/01/2020	West	7	27		West|7|27	West|7|27		Environmental swab	Ground	Negative	30.6196	114.257	None	Negative
G1	Env_0417	01/01/2020	West	7	27		West|7|27	West|7|27		Environmental swab	Surface of basket	Negative	30.6196	114.257	None	Negative
G2	Env_0418	01/01/2020	West	7	27		West|7|27	West|7|27		Environmental swab	Wall	Negative	30.6196	114.257	None	Negative
G3	Env_0419	01/01/2020	West	7	27		West|7|27	West|7|27		Environmental swab	Table top	Negative	30.6196	114.257	None	Negative
G4	Env_0420	01/01/2020	West	7	27		West|7|27	West|7|27		Environmental swab	Scale	Negative	30.6196	114.257	None	Negative
G5	Env_0421	01/01/2020	West	7	27		West|7|27	West|7|27		Environmental swab	Scissors	Negative	30.6196	114.257	None	Negative
A48	Env_0048	01/01/2020	West	7	29		West|7|29	West|7|29		Environmental swab	Surface of the door	Negative	30.6196	114.256	None	Negative
A49	Env_0049	01/01/2020	West	7	29		West|7|29	West|7|29		Environmental swab	Ground	Negative	30.6196	114.256	None	Negative
G10	Env_0426	01/01/2020	West	7	29		West|7|29	West|7|29		Environmental swab	Wall	Negative	30.6196	114.256	None	Negative
G11	Env_0427	01/01/2020	West	7	29		West|7|29	West|7|29		Environmental swab	Sewage in bucket	Negative	30.6196	114.256	None	Negative
G35	Env_0451	01/01/2020	West	7	29		West|7|29	West|7|29		Environmental swab	Filter	Negative	30.6196	114.256	None	Negative
G6	Env_0422	01/01/2020	West	7	29		West|7|29	West|7|29		Environmental swab	Surface of basket	Negative	30.6196	114.256	None	Negative
G7	Env_0423	01/01/2020	West	7	29		West|7|29	West|7|29		Environmental swab	Scale	Negative	30.6196	114.256	None	Negative
G8	Env_0424	01/01/2020	West	7	29		West|7|29	West|7|29		Environmental swab	Surface of frozen food	Negative	30.6196	114.256	None	Negative
G9	Env_0425	01/01/2020	West	7	29		West|7|29	West|7|29		Environmental swab	Ground	Negative	30.6196	114.256	None	Negative
A45	Env_0045	01/01/2020	West	7	30-32		West|7|30-32	West|7|30-32		Environmental swab	Surface of the door	Negative	30.6196	114.256	None	Negative
A46	Env_0046	01/01/2020	West	7	30-32		West|7|30-32	West|7|30-32		Environmental swab	Ground	Negative	30.6196	114.256	None	Negative
A47	Env_0047	01/01/2020	West	7	30-32		West|7|30-32	West|7|30-32		Environmental swab	Towel on floor	Negative	30.6196	114.256	None	Negative
G37	Env_0453	01/01/2020	West	7	30-32		West|7|30-32	West|7|30-32		Environmental swab	Filter	Negative	30.6196	114.256	None	Negative
A43	Env_0043	01/01/2020	West	7	31-33		West|7|31-33	West|7|31-33		Environmental swab	Surface of the door	Negative	30.6195	114.256	None	Negative
A44	Env_0044	01/01/2020	West	7	31-33		West|7|31-33	West|7|31-33		Environmental swab	Ground	Negative	30.6195	114.256	None	Negative
G12	Env_0428	01/01/2020	West	7	31-33		West|7|31-33	West|7|31-33		Environmental swab	Surface of basket	Negative	30.6195	114.256	None	Negative
G13	Env_0429	01/01/2020	West	7	31-33		West|7|31-33	West|7|31-33		Environmental swab	Surface of basket	Negative	30.6195	114.256	None	Negative
G14	Env_0430	01/01/2020	West	7	31-33		West|7|31-33	West|7|31-33		Environmental swab	Wall	Negative	30.6195	114.256	None	Negative
G15	Env_0431	01/01/2020	West	7	31-33		West|7|31-33	West|7|31-33		Environmental swab	Scale	Negative	30.6195	114.256	None	Negative
G16	Env_0432	01/01/2020	West	7	31-33		West|7|31-33	West|7|31-33		Environmental swab	Water in pool	Negative	30.6195	114.256	None	Negative
G17	Env_0433	01/01/2020	West	7	31-33		West|7|31-33	West|7|31-33		Environmental swab	Inner surface of trush cans	Negative	30.6195	114.256	None	Negative
G36	Env_0452	01/01/2020	West	7	31-33		West|7|31-33	West|7|31-33		Environmental swab	Filter	Negative	30.6195	114.256	None	Negative
A41	Env_0041	01/01/2020	West	7	34		West|7|34	West|7|34		Environmental swab	Surface of the door	Negative	30.6196	114.256	None	Negative
A42	Env_0042	01/01/2020	West	7	34		West|7|34	West|7|34		Environmental swab	Ground	Negative	30.6196	114.256	None	Negative
G18	Env_0434	01/01/2020	West	7	34		West|7|34	West|7|34		Environmental swab	Scale	Negative	30.6196	114.256	None	Negative
G19	Env_0435	01/01/2020	West	7	34		West|7|34	West|7|34		Environmental swab	Wall	Negative	30.6196	114.256	None	Negative
G20	Env_0436	01/01/2020	West	7	34		West|7|34	West|7|34		Environmental swab	Inner surface of foam box	Negative	30.6196	114.256	None	Negative
G21	Env_0437	01/01/2020	West	7	34		West|7|34	West|7|34		Environmental swab	Inner surface of white basket	Negative	30.6196	114.256	None	Negative
G22	Env_0438	01/01/2020	West	7	34		West|7|34	West|7|34		Environmental swab	Drainage outlet	Negative	30.6196	114.256	None	Negative
G23	Env_0439	01/01/2020	West	7	34		West|7|34	West|7|34		Environmental swab	Bucket	Negative	30.6196	114.256	None	Negative
G38	Env_0454	01/01/2020	West	7	34		West|7|34	West|7|34		Environmental swab	Filter	Negative	30.6196	114.256	None	Negative
A35	Env_0035	01/01/2020	West	7	35-37		West|7|35-37	West|7|35-37		Environmental swab	Surface of the door	Negative	30.6195	114.256	None	Negative
A36	Env_0036	01/01/2020	West	7	35-37		West|7|35-37	West|7|35-37		Environmental swab	Ground	Negative	30.6195	114.256	None	Negative
G24	Env_0440	01/01/2020	West	7	35-37		West|7|35-37	West|7|35-37		Environmental swab	Scale	Negative	30.6195	114.256	None	Negative
G25	Env_0441	01/01/2020	West	7	35-37		West|7|35-37	West|7|35-37		Environmental swab	Surface of cart	Negative	30.6195	114.256	None	Negative
G26	Env_0442	01/01/2020	West	7	35-37		West|7|35-37	West|7|35-37		Environmental swab	Surface of Vegetable	Negative	30.6195	114.256	None	Negative
G27	Env_0443	01/01/2020	West	7	35-37		West|7|35-37	West|7|35-37		Environmental swab	Surface of lift	Negative	30.6195	114.256	None	Negative
G28	Env_0444	01/01/2020	West	7	35-37		West|7|35-37	West|7|35-37		Environmental swab	Ground	Negative	30.6195	114.256	None	Negative
A39	Env_0039	01/01/2020	West	7	36		West|7|36	West|7|36		Environmental swab	Surface of the door	Negative	30.6196	114.256	None	Negative
A40	Env_0040	01/01/2020	West	7	36		West|7|36	West|7|36		Environmental swab	Ground	Negative	30.6196	114.256	None	Negative
A37	Env_0037	01/01/2020	West	7	38		West|7|38	West|7|38		Environmental swab	Surface of the door	Negative	30.6196	114.256	None	Negative
A38	Env_0038	01/01/2020	West	7	38		West|7|38	West|7|38		Environmental swab	Ground	Negative	30.6196	114.256	None	Negative
G29	Env_0445	01/01/2020	West	7	38		West|7|38	West|7|38		Environmental swab	Cart	Negative	30.6196	114.256	None	Negative
G30	Env_0446	01/01/2020	West	7	38		West|7|38	West|7|38		Environmental swab	Surface of lift	Negative	30.6196	114.256	None	Negative
G31	Env_0447	01/01/2020	West	7	38		West|7|38	West|7|38		Environmental swab	Ground	Negative	30.6196	114.256	None	Negative
G32	Env_0448	01/01/2020	West	7	38		West|7|38	West|7|38		Environmental swab	Drainage outlet	Negative	30.6196	114.256	None	Negative
G33	Env_0449	01/01/2020	West	7	38		West|7|38	West|7|38		Environmental swab	Water in pool	Negative	30.6196	114.256	None	Negative
G34	Env_0450	01/01/2020	West	7	38		West|7|38	West|7|38		Environmental swab	Water in pool	Negative	30.6196	114.256	None	Negative
A23	Env_0023	01/01/2020	West	7	5-7		West|7|5-7	West|7|5-7		Environmental swab	Surface of packing bag	Negative	30.6196	114.257	None	Negative
A24	Env_0024	01/01/2020	West	7	5-7		West|7|5-7	West|7|5-7		Environmental swab	Wall	Negative	30.6196	114.257	None	Negative
A25	Env_0025	01/01/2020	West	7	5-7		West|7|5-7	West|7|5-7		Environmental swab	Scale	Negative	30.6196	114.257	None	Negative
A26	Env_0026	01/01/2020	West	7	5-7		West|7|5-7	West|7|5-7		Environmental swab	Surface of the door	Negative	30.6196	114.257	None	Negative
A27	Env_0027	01/01/2020	West	7	5-7		West|7|5-7	West|7|5-7		Environmental swab	Basket (beer)	Negative	30.6196	114.257	None	Negative
A70	Env_0070	01/01/2020	West	7	9		West|7|9	West|7|9		Environmental swab	Surface of the door	Negative	30.6196	114.257	None	Negative
A71	Env_0071	01/01/2020	West	7	9		West|7|9	West|7|9		Environmental swab	Ground	Negative	30.6196	114.257	None	Negative
A34	Env_0034	01/01/2020	West	7			West|7|NA	West|7|NA		Environmental swab	Garbage vehicle	Negative	30.6196	114.257	None	Negative
A84	Env_0084	01/01/2020	West	7	X1-X3		West|7|X1-X3	West|7|X1-X3		Environmental swab	Cashier desk	Negative	30.6197	114.257	None	Negative
A85	Env_0085	01/01/2020	West	7	X1-X3		West|7|X1-X3	West|7|X1-X3		Environmental swab	Ground	Negative	30.6197	114.257	None	Negative
A86	Env_0086	01/01/2020	West	7	X1-X3		West|7|X1-X3	West|7|X1-X3		Environmental swab	Surface of the door	Negative	30.6197	114.257	None	Negative
A82	Env_0082	01/01/2020	West	7	X2-X4		West|7|X2-X4	West|7|X2-X4		Environmental swab	Surface of the door	Negative	30.6197	114.257	None	Negative
A83	Env_0083	01/01/2020	West	7	X2-X4		West|7|X2-X4	West|7|X2-X4		Environmental swab	Ground	Negative	30.6197	114.257	None	Negative
A80	Env_0080	01/01/2020	West	7	X3-X5		West|7|X3-X5	West|7|X3-X5		Environmental swab	Surface of the door	Negative	30.6197	114.257	None	Negative
A81	Env_0081	01/01/2020	West	7	X3-X5		West|7|X3-X5	West|7|X3-X5		Environmental swab	Ground	Negative	30.6197	114.257	None	Negative
A78	Env_0078	01/01/2020	West	7	X4-X6		West|7|X4-X6	West|7|X4-X6		Environmental swab	Surface of the door	Negative	30.6197	114.257	None	Negative
A79	Env_0079	01/01/2020	West	7	X4-X6		West|7|X4-X6	West|7|X4-X6		Environmental swab	Ground	Negative	30.6197	114.257	None	Negative
G92	Env_0508	01/01/2020	West	8	19-21-23		West|8|19-21-23	West|8|19-21-23		Environmental swab	Chopping block and Knief	Negative	30.6197	114.257	None	Negative
G94	Env_0510	01/01/2020	West	8	25		West|8|25	West|8|25	Wildlife stall B	Environmental swab	Ground	Negative	30.6196	114.257	None	Negative
G95	Env_0511	01/01/2020	West	8	25		West|8|25	West|8|25	Wildlife stall B	Environmental swab	Knier	Negative	30.6196	114.257	None	Negative
G96	Env_0512	01/01/2020	West	8	25		West|8|25	West|8|25	Wildlife stall B	Environmental swab	Scale	Negative	30.6196	114.257	None	Negative
G97	Env_0513	01/01/2020	West	8	25		West|8|25	West|8|25	Wildlife stall B	Environmental swab	Table top	Negative	30.6196	114.257	None	Negative
G98	Env_0514	01/01/2020	West	8	25		West|8|25	West|8|25	Wildlife stall B	Environmental swab	Container	Negative	30.6196	114.257	None	Negative
G99	Env_0515	01/01/2020	West	8	25		West|8|25	West|8|25	Wildlife stall B	Environmental swab	Drainage outlet	Negative	30.6196	114.257	None	Negative
G40	Env_0456	01/01/2020	West	8	26-28		West|8|26-28	West|8|26-28		Environmental swab	Inner surface of trush cans	Negative	30.6197	114.256	None	Negative
G41	Env_0457	01/01/2020	West	8	26-28		West|8|26-28	West|8|26-28		Environmental swab	Surface of frozen food	Negative	30.6197	114.256	None	Negative
G42	Env_0458	01/01/2020	West	8	26-28		West|8|26-28	West|8|26-28		Environmental swab	Inner surface of red basket	Negative	30.6197	114.256	None	Negative
G43	Env_0459	01/01/2020	West	8	26-28		West|8|26-28	West|8|26-28		Environmental swab	Scale	Negative	30.6197	114.256	None	Negative
G44	Env_0460	01/01/2020	West	8	26-28		West|8|26-28	West|8|26-28		Environmental swab	Surface of calculator	Negative	30.6197	114.256	None	Negative
G45	Env_0461	01/01/2020	West	8	26-28		West|8|26-28	West|8|26-28		Environmental swab	Ground	Negative	30.6197	114.256	None	Negative
G46	Env_0462	01/01/2020	West	8	26-28		West|8|26-28	West|8|26-28		Environmental swab	Wall	Negative	30.6197	114.256	None	Negative
G47	Env_0463	01/01/2020	West	8	26-28		West|8|26-28	West|8|26-28		Environmental swab	Water in Bucket	Negative	30.6197	114.256	None	Negative
G48	Env_0464	01/01/2020	West	8	26-28		West|8|26-28	West|8|26-28		Environmental swab	Scissors	Negative	30.6197	114.256	None	Negative
E27	Env_0241	01/01/2020	West	8	27		West|8|27	West|8|27		Environmental swab	Domestic water	Negative	30.6196	114.256	None	Negative
G49	Env_0465	01/01/2020	West	8	27		West|8|27	West|8|27		Environmental swab	Inner surface of blue basket	Negative	30.6196	114.256	None	Negative
G50	Env_0466	01/01/2020	West	8	27		West|8|27	West|8|27		Environmental swab	Water in basin	Negative	30.6196	114.256	None	Negative
G51	Env_0467	01/01/2020	West	8	27		West|8|27	West|8|27		Environmental swab	Ground	Negative	30.6196	114.256	None	Negative
G52	Env_0468	01/01/2020	West	8	27		West|8|27	West|8|27		Environmental swab	Scale	Negative	30.6196	114.256	None	Negative
G53	Env_0469	01/01/2020	West	8	27		West|8|27	West|8|27		Environmental swab	Water in Bucket	Negative	30.6196	114.256	None	Negative
G91	Env_0507	01/01/2020	West	8	27		West|8|27	West|8|27		Environmental swab	Sewage on floor	Negative	30.6196	114.256	None	Negative
G84	Env_0500	01/01/2020	West	8	29-31		West|8|29-31	West|8|29-31		Environmental swab	Inner surface of blue basket	Negative	30.6196	114.256	None	Negative
G85	Env_0501	01/01/2020	West	8	29-31		West|8|29-31	West|8|29-31		Environmental swab	Calculator	Negative	30.6196	114.256	None	Negative
G86	Env_0502	01/01/2020	West	8	29-31		West|8|29-31	West|8|29-31		Environmental swab	Ground	Negative	30.6196	114.256	None	Negative
G87	Env_0503	01/01/2020	West	8	29-31		West|8|29-31	West|8|29-31		Environmental swab	Scissors	Negative	30.6196	114.256	None	Negative
G88	Env_0504	01/01/2020	West	8	29-31		West|8|29-31	West|8|29-31		Environmental swab	Scale	Negative	30.6196	114.256	None	Negative
G89	Env_0505	01/01/2020	West	8	29-31		West|8|29-31	West|8|29-31		Environmental swab	Iron shelf	Negative	30.6196	114.256	None	Negative
G90	Env_0506	01/01/2020	West	8	29-31		West|8|29-31	West|8|29-31		Environmental swab	Knief	Negative	30.6196	114.256	None	Negative
E16	Env_0230	01/01/2020	West	8	30		West|8|30	West|8|30		Environmental swab	Wall	Negative	30.6197	114.256	None	Negative
E17	Env_0231	01/01/2020	West	8	30		West|8|30	West|8|30		Environmental swab	Ground	Negative	30.6197	114.256	None	Negative
E18	Env_0232	01/01/2020	West	8	30		West|8|30	West|8|30		Environmental swab	Domestic water	Negative	30.6197	114.256	None	Negative
E19	Env_0233	01/01/2020	West	8	30		West|8|30	West|8|30		Environmental swab	Table top	Negative	30.6197	114.256	None	Negative
E20	Env_0234	01/01/2020	West	8	30		West|8|30	West|8|30		Environmental swab	Foam box	Negative	30.6197	114.256	None	Negative
E21	Env_0235	01/01/2020	West	8	30		West|8|30	West|8|30		Environmental swab	Sewage on floor	Negative	30.6197	114.256	None	Negative
E22	Env_0236	01/01/2020	West	8	30		West|8|30	West|8|30		Environmental swab	Scissors	Negative	30.6197	114.256	None	Negative
E23	Env_0237	01/01/2020	West	8	30		West|8|30	West|8|30		Environmental swab	Surface of food	Negative	30.6197	114.256	None	Negative
E24	Env_0238	01/01/2020	West	8	30		West|8|30	West|8|30		Environmental swab	Surface of basin	Negative	30.6197	114.256	None	Negative
E25	Env_0239	01/01/2020	West	8	30		West|8|30	West|8|30		Environmental swab	Surface of food	Negative	30.6197	114.256	None	Negative
E26	Env_0240	01/01/2020	West	8	30		West|8|30	West|8|30		Environmental swab	Surface of light	Negative	30.6197	114.256	None	Negative
E28	Env_0242	01/01/2020	West	8	30		West|8|30	West|8|30		Environmental swab	Outside of trash cans	Negative	30.6197	114.256	None	Negative
G78	Env_0494	01/01/2020	West	8	32-34		West|8|32-34	West|8|32-34		Environmental swab	Inner surface of white basket	Negative	30.6197	114.256	None	Negative
G79	Env_0495	01/01/2020	West	8	32-34		West|8|32-34	West|8|32-34		Environmental swab	Ground	Negative	30.6197	114.256	None	Negative
G80	Env_0496	01/01/2020	West	8	32-34		West|8|32-34	West|8|32-34		Environmental swab	Inner surface of trush cans	Negative	30.6197	114.256	None	Negative
G81	Env_0497	01/01/2020	West	8	32-34		West|8|32-34	West|8|32-34		Environmental swab	Surface of calculator	Negative	30.6197	114.256	None	Negative
G82	Env_0498	01/01/2020	West	8	32-34		West|8|32-34	West|8|32-34		Environmental swab	Inner surface of yellow basket	Negative	30.6197	114.256	None	Negative
G83	Env_0499	01/01/2020	West	8	32-34		West|8|32-34	West|8|32-34		Environmental swab	Iron shelf	Negative	30.6197	114.256	None	Negative
G61	Env_0477	01/01/2020	West	8	33		West|8|33	West|8|33		Environmental swab	Inner surface of white basket	Negative	30.6196	114.256	None	Negative
G62	Env_0478	01/01/2020	West	8	33		West|8|33	West|8|33		Environmental swab	Cart	Negative	30.6196	114.256	None	Negative
G63	Env_0479	01/01/2020	West	8	33		West|8|33	West|8|33		Environmental swab	Inner surface of refrigerator	Negative	30.6196	114.256	None	Negative
G64	Env_0480	01/01/2020	West	8	33		West|8|33	West|8|33		Environmental swab	Chopping board	Negative	30.6196	114.256	None	Negative
G65	Env_0481	01/01/2020	West	8	33		West|8|33	West|8|33		Environmental swab	Water in Bucket	Negative	30.6196	114.256	None	Negative
G66	Env_0482	01/01/2020	West	8	33		West|8|33	West|8|33		Environmental swab	Drainage outlet	Negative	30.6196	114.256	None	Negative
G67	Env_0483	01/01/2020	West	8	35		West|8|35	West|8|35		Environmental swab	Inner surface of red basket	Negative	30.6196	114.256	None	Negative
G68	Env_0484	01/01/2020	West	8	35		West|8|35	West|8|35		Environmental swab	Ground	Negative	30.6196	114.256	None	Negative
G69	Env_0485	01/01/2020	West	8	35		West|8|35	West|8|35		Environmental swab	Drainage outlet	Negative	30.6196	114.256	None	Negative
G70	Env_0486	01/01/2020	West	8	35		West|8|35	West|8|35		Environmental swab	Scale	Negative	30.6196	114.256	None	Negative
G71	Env_0487	01/01/2020	West	8	35		West|8|35	West|8|35		Environmental swab	Outside surface of freezer	Negative	30.6196	114.256	None	Negative
G72	Env_0488	01/01/2020	West	8	36-38		West|8|36-38	West|8|36-38	Wildlife stall C	Environmental swab	Ground	Negative	30.6197	114.256	None	Negative
G73	Env_0489	01/01/2020	West	8	36-38		West|8|36-38	West|8|36-38	Wildlife stall C	Environmental swab	Cart	Negative	30.6197	114.256	None	Negative
G74	Env_0490	01/01/2020	West	8	36-38		West|8|36-38	West|8|36-38	Wildlife stall C	Environmental swab	Scale	Negative	30.6197	114.256	None	Negative
G75	Env_0491	01/01/2020	West	8	36-38		West|8|36-38	West|8|36-38	Wildlife stall C	Environmental swab	Drainage outlet	Negative	30.6197	114.256	None	Negative
G76	Env_0492	01/01/2020	West	8	36-38		West|8|36-38	West|8|36-38	Wildlife stall C	Environmental swab	Water in white box	Negative	30.6197	114.256	None	Negative
G77	Env_0493	01/01/2020	West	8	36-38		West|8|36-38	West|8|36-38	Wildlife stall C	Environmental swab	Feather removal machine	Negative	30.6197	114.256	None	Negative
G54	Env_0470	01/01/2020	West	8	37		West|8|37	West|8|37	Wildlife stall D	Environmental swab	Chopping block	Negative	30.6196	114.256	None	Negative
G55	Env_0471	01/01/2020	West	8	37		West|8|37	West|8|37	Wildlife stall D	Environmental swab	Inner surface of white box	Negative	30.6196	114.256	None	Negative
G56	Env_0472	01/01/2020	West	8	37		West|8|37	West|8|37	Wildlife stall D	Environmental swab	Scale	Negative	30.6196	114.256	None	Negative
G57	Env_0473	01/01/2020	West	8	37		West|8|37	West|8|37	Wildlife stall D	Environmental swab	Ground	Negative	30.6196	114.256	None	Negative
G58	Env_0474	01/01/2020	West	8	37		West|8|37	West|8|37	Wildlife stall D	Environmental swab	Scissors	Negative	30.6196	114.256	None	Negative
G59	Env_0475	01/01/2020	West	8	37		West|8|37	West|8|37	Wildlife stall D	Environmental swab	Outside surface of freezer	Negative	30.6196	114.256	None	Negative
G60	Env_0476	01/01/2020	West	8	37		West|8|37	West|8|37	Wildlife stall D	Environmental swab	Ground	Negative	30.6196	114.256	None	Negative
C37	Env_0175	01/01/2020	West	Back Street	17		West|Back Street|17	West|Back Street|17		Environmental swab	Motorcycle	Negative	30.6203	114.256	None	Negative
C35	Env_0173	01/01/2020	West	Back Street	3		West|Back Street|3	West|Back Street|3		Environmental swab	Motorcycle	Negative	30.6204	114.257	None	Negative
C36	Env_0174	01/01/2020	West	Back Street	3		West|Back Street|3	West|Back Street|3		Environmental swab	Motorcycle	Negative	30.6204	114.257	None	Negative
C38	Env_0176	01/01/2020	West				West|NA|NA	West|NA|NA		Environmental swab	Surface of cart	Negative			None	Negative
C39	Env_0177	01/01/2020	West				West|NA|NA	West|NA|NA		Environmental swab	Surface of cart	Negative			None	Negative
C40	Env_0178	01/01/2020	West				West|NA|NA	West|NA|NA		Environmental swab	Surface of cart	Negative			None	Negative
C41	Env_0179	01/01/2020	West				West|NA|NA	West|NA|NA		Environmental swab	Surface of cart	Negative			None	Negative
C42	Env_0180	01/01/2020	West				West|NA|NA	West|NA|NA		Environmental swab	Surface of cart	Negative			None	Negative
C43	Env_0181	01/01/2020	West				West|NA|NA	West|NA|NA		Environmental swab	Surface of cart	Negative			None	Negative
CCDC-742	Env_0891	02/03/2020	West	6	29		West|6|29	West|6|29	Wildlife stall A	Environmental swab	Surface of the door	Negative			None	Negative
CCDC-743	Env_0892	02/03/2020	West	6	29		West|6|29	West|6|29	Wildlife stall A	Environmental swab	Container	Negative			None	Negative
CCDC-744	Env_0893	02/03/2020	West	6	29		West|6|29	West|6|29	Wildlife stall A	Environmental swab	Ground	Negative			SRR23971511	Negative
CCDC-745	Env_0894	02/03/2020	West	6	29		West|6|29	West|6|29	Wildlife stall A	Environmental swab	Container	Negative			None	Negative
CCDC-746	Env_0895	02/03/2020	West	6	29		West|6|29	West|6|29	Wildlife stall A	Environmental swab	Container	Negative			SRR23971577	Negative
CCDC-747	Env_0896	02/03/2020	West	6	29		West|6|29	West|6|29	Wildlife stall A	Environmental swab	Container	Negative			None	Negative
CCDC-748	Env_0897	02/03/2020	West	6	36		West|6|36	West|6|36		Environmental swab	Surface of the door	Negative			None	Negative
CCDC-749	Env_0898	02/03/2020	West	6	38		West|6|38	West|6|38		Environmental swab	Surface of the door	Negative			None	Negative
CCDC-774	Env_0923	02/03/2020	West	6	9		West|6|9	West|6|9		Environmental swab	Surface of the door	Negative			None	Negative
CCDC-773	Env_0922	02/03/2020	West	7	16		West|7|16	West|7|16		Environmental swab	Surface of the door	Negative			None	Negative
CCDC-754	Env_0903	02/03/2020	West	7	26		West|7|26	West|7|26		Environmental swab	Surface of the door	Negative			None	Negative
CCDC-755	Env_0904	02/03/2020	West	7	28		West|7|28	West|7|28		Environmental swab	Inner surface of refrigerator	Negative			None	Negative
CCDC-752	Env_0901	02/03/2020	West	7	32		West|7|32	West|7|32		Environmental swab	Inner surface of refrigerator	Negative			None	Negative
CCDC-753	Env_0902	02/03/2020	West	7	32		West|7|32	West|7|32		Environmental swab	Surface of the door	Negative			None	Negative
CCDC-751	Env_0900	02/03/2020	West	7	34		West|7|34	West|7|34		Environmental swab	Inner surface of refrigerator	Negative			None	Negative
CCDC-750	Env_0899	02/03/2020	West	7	38		West|7|38	West|7|38		Environmental swab	Surface of the door	Negative			None	Negative
CCDC-756	Env_0905	02/03/2020	West	8	25		West|8|25	West|8|25	Wildlife stall B	Environmental swab	Surface of the door	Negative			None	Negative
CCDC-757	Env_0906	02/03/2020	West	8	25		West|8|25	West|8|25	Wildlife stall B	Environmental swab	Bucket	Negative			None	Negative
CCDC-758	Env_0907	02/03/2020	West	8	25		West|8|25	West|8|25	Wildlife stall B	Environmental swab	Container	Negative			SRR23971588	Negative
CCDC-759	Env_0908	02/03/2020	West	8	25		West|8|25	West|8|25	Wildlife stall B	Environmental swab	Container	Negative			None	Negative
CCDC-760	Env_0909	02/03/2020	West	8	25		West|8|25	West|8|25	Wildlife stall B	Environmental swab	Ground	Negative			SRR23971522	Negative
CCDC-761	Env_0910	02/03/2020	West	8	25		West|8|25	West|8|25	Wildlife stall B	Environmental swab	Surface of packing bag	Negative			None	Negative
CCDC-762	Env_0911	02/03/2020	West	8	25		West|8|25	West|8|25	Wildlife stall B	Environmental swab	Surface of packing bag	Negative			None	Negative
CCDC-763	Env_0912	02/03/2020	West	8	25		West|8|25	West|8|25	Wildlife stall B	Environmental swab	Surface of packing bag	Negative			None	Negative
CCDC-765	Env_0914	02/03/2020	West	8	29		West|8|29	West|8|29		Environmental swab	Surface of the door	Negative			None	Negative
CCDC-764	Env_0913	02/03/2020	West	8	30		West|8|30	West|8|30		Environmental swab	Surface of the door	Negative			None	Negative
CCDC-767	Env_0916	02/03/2020	West	8	33		West|8|33	West|8|33		Environmental swab	Surface of the door	Negative			None	Negative
CCDC-766	Env_0915	02/03/2020	West	8	34		West|8|34	West|8|34		Environmental swab	Surface of the door	Negative			None	Negative
CCDC-768	Env_0917	02/03/2020	West	8	38		West|8|38	West|8|38	Wildlife stall C	Environmental swab	Surface of the door	Negative			None	Negative
CCDC-772	Env_0921	02/03/2020	West	9	25		West|9|25	West|9|25		Environmental swab	Surface of the door	Negative			None	Negative
CCDC-771	Env_0920	02/03/2020	West	9	36		West|9|36	West|9|36	Wildlife stall E	Environmental swab	Surface of the door	Negative			None	Negative
CCDC-769	Env_0918	02/03/2020	West	9	38		West|9|38	West|9|38	Wildlife stall G	Environmental swab	Surface of the door	Negative			None	Negative
CCDC-770	Env_0919	02/03/2020	West	9	38		West|9|38	West|9|38	Wildlife stall G	Environmental swab	Container	Negative			None	Negative
CCDC-690	Env_0890	02/03/2020	West				West|NA|NA	West|NA|NA		Environmental swab	Ground of garage	Negative			None	Negative
7-26-BX	Env_0705	03/02/2020	West	7	26		West|7|26	West|7|26		Environmental swab	Inner surface of refrigerator	Negative			SRR23971544	Negative
7-26-DB	Env_0711	03/02/2020	West	7	26		West|7|26	West|7|26		Environmental swab	Ground	Negative			None	Negative
7-26-DH	Env_0712	03/02/2020	West	7	26		West|7|26	West|7|26		Environmental swab	Ground	Negative			SRR23971548	Negative
7-26-JZ	Env_0710	03/02/2020	West	7	26		West|7|26	West|7|26		Environmental swab	Scissors	Negative			None	Negative
7-26-K	Env_0706	03/02/2020	West	7	26		West|7|26	West|7|26		Environmental swab	Basket	Negative			None	Negative
7-26-PSN	Env_0708	03/02/2020	West	7	26		West|7|26	West|7|26		Environmental swab	Drainage outlet	Negative			SRR23971547	Negative
7-26-PSW	Env_0707	03/02/2020	West	7	26		West|7|26	West|7|26		Environmental swab	Drainage outlet	Negative			SRR23971546	Negative
7-26-ST	Env_0709	03/02/2020	West	7	26		West|7|26	West|7|26		Environmental swab	Glove	Negative			None	Negative
8-25-BX	Env_0714	03/02/2020	West	8	25		West|8|25	West|8|25	Wildlife stall B	Environmental swab	Inner surface of refrigerator	Negative			SRR23971549	Negative
8-25-CK	Env_0716	03/02/2020	West	8	25		West|8|25	West|8|25	Wildlife stall B	Environmental swab	Sewage	Negative			SRR23971551	Negative
8-25-D_2	Env_0715	03/02/2020	West	8	25		West|8|25	West|8|25	Wildlife stall B	Environmental swab	Knief	Negative			SRR23971550	Negative
8-25-DZ	Env_0718	03/02/2020	West	8	25		West|8|25	West|8|25	Wildlife stall B	Environmental swab	Surface of packing bag	Negative			None	Negative
8-25-LJ	Env_0713	03/02/2020	West	8	25		West|8|25	West|8|25	Wildlife stall B	Environmental swab	Container	Negative			None	Negative
8-25-M2	Env_0720	03/02/2020	West	8	25		West|8|25	West|8|25	Wildlife stall B	Environmental swab	Ground	Negative			SRR23971552	Negative
WS-3-1	Env_0749	05/02/2020	East				East|NA|NA	East|NA|NA		Sewage	Sewage well	Negative			SRR23971553	Negative
WS-4-1	Env_0751	05/02/2020	East				East|NA|NA	East|NA|NA		Sewage	Sewage well	Negative			SRR23971554	Negative
8-25-Bing	Env_0757	09/02/2020	West	8	25		West|8|25	West|8|25	Wildlife stall B	Environmental swab	Inner surface of refrigerator	Negative			None	Negative
8-25-D1	Env_0753	09/02/2020	West	8	25		West|8|25	West|8|25	Wildlife stall B	Environmental swab	Ground	Negative			SRR23971555	Negative
8-25-D2	Env_0754	09/02/2020	West	8	25		West|8|25	West|8|25	Wildlife stall B	Environmental swab	Ground	Negative			SRR23971557	Negative
8-25-D3	Env_0755	09/02/2020	West	8	25		West|8|25	West|8|25	Wildlife stall B	Environmental swab	Ground	Negative			None	Negative
8-25-Long	Env_0756	09/02/2020	West	8	25		West|8|25	West|8|25	Wildlife stall B	Environmental swab	Container	Negative			SRR23971558	Negative
Outside-1	Env_0758	09/02/2020	West	1			West|1|NA	West|1|NA		Water drain	Water drain	Negative			None	Negative
Vertical-3	Env_0763	09/02/2020	West	3			West|3|NA	West|3|NA		Water drain	Water drain	Negative			None	Negative
Outside-5	Env_0759	09/02/2020	West	5			West|5|NA	West|5|NA		Water drain	Water drain	Negative			SRR23971559	Negative
Vertical-5	Env_0764	09/02/2020	West	5			West|5|NA	West|5|NA		Water drain	Water drain	Negative			None	Negative
Outside-7	Env_0760	09/02/2020	West	7			West|7|NA	West|7|NA		Water drain	Water drain	Negative			None	Negative
Vertical-7	Env_0765	09/02/2020	West	7			West|7|NA	West|7|NA		Water drain	Water drain	Negative			None	Negative
Outside-9	Env_0761	09/02/2020	West	9			West|9|NA	West|9|NA		Water drain	Water drain	Negative			None	Negative
Vertical-9	Env_0766	09/02/2020	West	9			West|9|NA	West|9|NA		Water drain	Water drain	Negative			None	Negative
HJ200062-20200112-1	Env_0577	12/01/2020	West	6	29-31-33		West|6|29-31-33	West|6|29-31-33	Wildlife stall A	Environmental swab	Container	Negative	30.6195	114.256	SRR23971422	Negative
HJ200063-20200112-1	Env_0578	12/01/2020	West	6	29-31-33		West|6|29-31-33	West|6|29-31-33	Wildlife stall A	Environmental swab	Basket	Negative	30.6195	114.256	SRR23971423	Negative
HJ200065-20200112-1	Env_0580	12/01/2020	West	6	29-31-33		West|6|29-31-33	West|6|29-31-33	Wildlife stall A	Environmental swab	White box	Negative	30.6195	114.256	SRR23971424	Negative
HJ200066-20200112-1	Env_0581	12/01/2020	West	6	29-31-33		West|6|29-31-33	West|6|29-31-33	Wildlife stall A	Environmental swab	Iron container	Negative	30.6195	114.256	SRR23971425	Negative
HJ200067-20200112-1	Env_0582	12/01/2020	West	6	29-31-33		West|6|29-31-33	West|6|29-31-33	Wildlife stall A	Environmental swab	Bucket	Negative	30.6195	114.256	SRR23971426	Negative
HJ200031-20200112-1	Env_0546	12/01/2020	West	8	25		West|8|25	West|8|25	Wildlife stall B	Environmental swab	Basket	Negative	30.6196	114.257	SRR23971469	Negative
HJ200032-20200112-1	Env_0547	12/01/2020	West	8	25		West|8|25	West|8|25	Wildlife stall B	Environmental swab	Foam box	Negative	30.6196	114.257	SRR23971470	Negative
HJ200033-20200112-1	Env_0548	12/01/2020	West	8	25		West|8|25	West|8|25	Wildlife stall B	Environmental swab	Wall	Negative	30.6196	114.257	SRR23971471	Negative
HJ200034-20200112-1	Env_0549	12/01/2020	West	8	25		West|8|25	West|8|25	Wildlife stall B	Environmental swab	Container	Negative	30.6196	114.257	SRR23971472	Negative
HJ200035-20200112-1	Env_0550	12/01/2020	West	8	25		West|8|25	West|8|25	Wildlife stall B	Environmental swab	Outside surface of freezer	Negative	30.6196	114.257	SRR23971474	Negative
HJ200036-20200112-1	Env_0551	12/01/2020	West	8	25		West|8|25	West|8|25	Wildlife stall B	Environmental swab	Iron container	Negative	30.6196	114.257	SRR23971475	Negative
HJ200038-20200112-1	Env_0553	12/01/2020	West	8	25		West|8|25	West|8|25	Wildlife stall B	Environmental swab	Knief	Negative	30.6196	114.257	SRR23971476	Negative
HJ200039-20200112-1	Env_0554	12/01/2020	West	8	25		West|8|25	West|8|25	Wildlife stall B	Environmental swab	Scale	Negative	30.6196	114.257	SRR23971477	Negative
HJ200040-20200112-1	Env_0555	12/01/2020	West	8	25		West|8|25	West|8|25	Wildlife stall B	Environmental swab	Ground	Negative	30.6196	114.257	SRR23971478	Negative
HJ200041-20200112-1	Env_0556	12/01/2020	West	8	36-38		West|8|36-38	West|8|36-38	Wildlife stall C	Environmental swab	Feather removal machine	Negative	30.6197	114.256	SRR23971479	Negative
HJ200042-20200112-1	Env_0557	12/01/2020	West	8	36-38		West|8|36-38	West|8|36-38	Wildlife stall C	Environmental swab	Basket	Negative	30.6197	114.256	SRR23971480	Negative
HJ200043-20200112-1	Env_0558	12/01/2020	West	8	36-38		West|8|36-38	West|8|36-38	Wildlife stall C	Environmental swab	Mop	Negative	30.6197	114.256	SRR23971481	Negative
HJ200044-20200112-1	Env_0559	12/01/2020	West	8	36-38		West|8|36-38	West|8|36-38	Wildlife stall C	Environmental swab	Sink	Negative	30.6197	114.256	SRR23971482	Negative
HJ200045-20200112-1	Env_0560	12/01/2020	West	8	36-38		West|8|36-38	West|8|36-38	Wildlife stall C	Environmental swab	Iron container	Negative	30.6197	114.256	SRR23971483	Negative
HJ200046-20200112-1	Env_0561	12/01/2020	West	8	36-38		West|8|36-38	West|8|36-38	Wildlife stall C	Environmental swab	Basket	Negative	30.6197	114.256	SRR23971485	Negative
HJ200047-20200112-1	Env_0562	12/01/2020	West	8	36-38		West|8|36-38	West|8|36-38	Wildlife stall C	Environmental swab	Bucket	Negative	30.6197	114.256	SRR23971486	Negative
HJ200048-20200112-1	Env_0563	12/01/2020	West	8	36-38		West|8|36-38	West|8|36-38	Wildlife stall C	Environmental swab	Inner surface of freezer	Negative	30.6197	114.256	SRR23971487	Negative
HJ200049-20200112-1	Env_0564	12/01/2020	West	8	36-38		West|8|36-38	West|8|36-38	Wildlife stall C	Environmental swab	Dustpan	Negative	30.6197	114.256	SRR23971488	Negative
HJ200050-20200112-1	Env_0565	12/01/2020	West	8	36-38		West|8|36-38	West|8|36-38	Wildlife stall C	Environmental swab	Table top	Negative	30.6197	114.256	SRR23971410	Negative
HJ200051-20200112-1	Env_0566	12/01/2020	West	8	37		West|8|37	West|8|37	Wildlife stall D	Environmental swab	Ground	Negative	30.6196	114.256	SRR23971411	Negative
HJ200052-20200112-1	Env_0567	12/01/2020	West	8	37		West|8|37	West|8|37	Wildlife stall D	Environmental swab	Basket	Negative	30.6196	114.256	SRR23971412	Negative
HJ200053-20200112-1	Env_0568	12/01/2020	West	8	37		West|8|37	West|8|37	Wildlife stall D	Environmental swab	Outside surface of refrigerator	Negative	30.6196	114.256	SRR23971413	Negative
HJ200054-20200112-1	Env_0569	12/01/2020	West	8	37		West|8|37	West|8|37	Wildlife stall D	Environmental swab	Basket	Negative	30.6196	114.256	SRR23971414	Negative
HJ200055-20200112-1	Env_0570	12/01/2020	West	8	37		West|8|37	West|8|37	Wildlife stall D	Environmental swab	Bucket	Negative	30.6196	114.256	SRR23971415	Negative
HJ200056-20200112-1	Env_0571	12/01/2020	West	8	37		West|8|37	West|8|37	Wildlife stall D	Environmental swab	Inner surface of refrigerator	Negative	30.6196	114.256	SRR23971417	Negative
HJ200057-20200112-1	Env_0572	12/01/2020	West	8	37		West|8|37	West|8|37	Wildlife stall D	Environmental swab	Table top	Negative	30.6196	114.256	SRR23971418	Negative
HJ200058-20200112-1	Env_0573	12/01/2020	West	8	37		West|8|37	West|8|37	Wildlife stall D	Environmental swab	Inner surface of refrigerator	Negative	30.6196	114.256	SRR23971419	Negative
HJ200059-20200112-1	Env_0574	12/01/2020	West	8	37		West|8|37	West|8|37	Wildlife stall D	Environmental swab	Wall	Negative	30.6196	114.256	SRR23971420	Negative
HJ200060-20200112-1	Env_0575	12/01/2020	West	8	37		West|8|37	West|8|37	Wildlife stall D	Environmental swab	Iron shelf	Negative	30.6196	114.256	SRR23971421	Negative
HJ200001-20200112-1	Env_0516	12/01/2020	West	9	34-36		West|9|34-36	West|9|34-36	Wildlife stall E	Environmental swab	Table top	Negative	30.6197	114.256	SRR23971518	Negative
HJ200002-20200112-1	Env_0517	12/01/2020	West	9	34-36		West|9|34-36	West|9|34-36	Wildlife stall E	Environmental swab	Scale	Negative	30.6197	114.256	SRR23971519	Negative
HJ200003-20200112-1	Env_0518	12/01/2020	West	9	34-36		West|9|34-36	West|9|34-36	Wildlife stall E	Environmental swab	Container	Negative	30.6197	114.256	SRR23971520	Negative
HJ200004-20200112-1	Env_0519	12/01/2020	West	9	34-36		West|9|34-36	West|9|34-36	Wildlife stall E	Environmental swab	Container	Negative	30.6197	114.256	SRR23971521	Negative
HJ200005-20200112-1	Env_0520	12/01/2020	West	9	34-36		West|9|34-36	West|9|34-36	Wildlife stall E	Environmental swab	Basket	Negative	30.6197	114.256	SRR23971523	Negative
HJ200006-20200112-1	Env_0521	12/01/2020	West	9	34-36		West|9|34-36	West|9|34-36	Wildlife stall E	Environmental swab	Feather removal machine	Negative	30.6197	114.256	SRR23971524	Negative
HJ200007-20200112-1	Env_0522	12/01/2020	West	9	34-36		West|9|34-36	West|9|34-36	Wildlife stall E	Environmental swab	Table	Negative	30.6197	114.256	SRR23971525	Negative
HJ200008-20200112-1	Env_0523	12/01/2020	West	9	34-36		West|9|34-36	West|9|34-36	Wildlife stall E	Environmental swab	Inner surface of refrigerator	Negative	30.6197	114.256	SRR23971526	Negative
HJ200009-20200112-1	Env_0524	12/01/2020	West	9	34-36		West|9|34-36	West|9|34-36	Wildlife stall E	Environmental swab	Inside of feather removal machine	Negative	30.6197	114.256	SRR23971527	Negative
HJ200010-20200112-1	Env_0525	12/01/2020	West	9	34-36		West|9|34-36	West|9|34-36	Wildlife stall E	Environmental swab	Outside surface of refrigerator	Negative	30.6197	114.256	SRR23971528	Negative
HJ200021-20200112-1	Env_0536	12/01/2020	West	9	35-37		West|9|35-37	West|9|35-37	Wildlife stall F	Environmental swab	Ground	Negative	30.6197	114.256	SRR23971540	Negative
HJ200022-20200112-1	Env_0537	12/01/2020	West	9	35-37		West|9|35-37	West|9|35-37	Wildlife stall F	Environmental swab	Outside surface of freezer	Negative	30.6197	114.256	SRR23971541	Negative
HJ200023-20200112-1	Env_0538	12/01/2020	West	9	35-37		West|9|35-37	West|9|35-37	Wildlife stall F	Environmental swab	Wall	Negative	30.6197	114.256	SRR23971542	Negative
HJ200024-20200112-1	Env_0539	12/01/2020	West	9	35-37		West|9|35-37	West|9|35-37	Wildlife stall F	Environmental swab	Blue mop	Negative	30.6197	114.256	SRR23971589	Negative
HJ200025-20200112-1	Env_0540	12/01/2020	West	9	35-37		West|9|35-37	West|9|35-37	Wildlife stall F	Environmental swab	Tongs	Negative	30.6197	114.256	SRR23971463	Negative
HJ200026-20200112-1	Env_0541	12/01/2020	West	9	35-37		West|9|35-37	West|9|35-37	Wildlife stall F	Environmental swab	Ground	Negative	30.6197	114.256	SRR23971464	Negative
HJ200027-20200112-1	Env_0542	12/01/2020	West	9	35-37		West|9|35-37	West|9|35-37	Wildlife stall F	Environmental swab	Bucket	Negative	30.6197	114.256	SRR23971465	Negative
HJ200028-20200112-1	Env_0543	12/01/2020	West	9	35-37		West|9|35-37	West|9|35-37	Wildlife stall F	Environmental swab	Basket	Negative	30.6197	114.256	SRR23971466	Negative
HJ200029-20200112-1	Env_0544	12/01/2020	West	9	35-37		West|9|35-37	West|9|35-37	Wildlife stall F	Environmental swab	Surface of the door	Negative	30.6197	114.256	SRR23971467	Negative
HJ200030-20200112-1	Env_0545	12/01/2020	West	9	35-37		West|9|35-37	West|9|35-37	Wildlife stall F	Environmental swab	Container in inner room	Negative	30.6197	114.256	SRR23971468	Negative
HJ200011-20200112-1	Env_0526	12/01/2020	West	9	38		West|9|38	West|9|38	Wildlife stall G	Environmental swab	Wall	Negative	30.6197	114.256	SRR23971529	Negative
HJ200012-20200112-1	Env_0527	12/01/2020	West	9	38		West|9|38	West|9|38	Wildlife stall G	Environmental swab	White basket	Negative	30.6197	114.256	SRR23971530	Negative
HJ200013-20200112-1	Env_0528	12/01/2020	West	9	38		West|9|38	West|9|38	Wildlife stall G	Environmental swab	Chopping block	Negative	30.6197	114.256	SRR23971531	Negative
HJ200014-20200112-1	Env_0529	12/01/2020	West	9	38		West|9|38	West|9|38	Wildlife stall G	Environmental swab	Container	Negative	30.6197	114.256	SRR23971532	Negative
HJ200015-20200112-1	Env_0530	12/01/2020	West	9	38		West|9|38	West|9|38	Wildlife stall G	Environmental swab	Container	Negative	30.6197	114.256	SRR23971534	Negative
HJ200016-20200112-1	Env_0531	12/01/2020	West	9	38		West|9|38	West|9|38	Wildlife stall G	Environmental swab	Red basket	Negative	30.6197	114.256	SRR23971535	Negative
HJ200017-20200112-1	Env_0532	12/01/2020	West	9	38		West|9|38	West|9|38	Wildlife stall G	Environmental swab	Scale	Negative	30.6197	114.256	SRR23971536	Negative
HJ200018-20200112-1	Env_0533	12/01/2020	West	9	38		West|9|38	West|9|38	Wildlife stall G	Environmental swab	Bucket	Negative	30.6197	114.256	SRR23971537	Negative
HJ200019-20200112-1	Env_0534	12/01/2020	West	9	38		West|9|38	West|9|38	Wildlife stall G	Environmental swab	Bucket	Negative	30.6197	114.256	SRR23971538	Negative
HJ200020-20200112-1	Env_0535	12/01/2020	West	9	38		West|9|38	West|9|38	Wildlife stall G	Environmental swab	Wall	Negative	30.6197	114.256	SRR23971539	Negative
EWS-1#-1	Env_0810	15/02/2020	East				East|NA|NA	East|NA|NA		Sewage	Sewage well	Negative			None	Negative
EWS-1#-2	Env_0811	15/02/2020	East				East|NA|NA	East|NA|NA		Sewage	Sewage well	Negative			None	Negative
EWS-2#-1	Env_0812	15/02/2020	East				East|NA|NA	East|NA|NA		Sewage	Sewage well	Negative			None	Negative
EWS-3#-1	Env_0814	15/02/2020	East				East|NA|NA	East|NA|NA		Sewage	Sewage well	Negative			None	Negative
WWS-2#-1	Env_0819	15/02/2020	West				West|NA|NA	West|NA|NA		Sewage	Sewage well	Negative			None	Negative
E-4-3.5	Env_0822	15/02/2020	East	4	3-5		East|4|3-5	East|4|3-5		Water drain	Water drain	Negative	30.6196	114.258	None	Negative
E-4-7.9	Env_0823	15/02/2020	East	4	7-9		East|4|7-9	East|4|7-9		Water drain	Water drain	Negative	30.6196	114.258	None	Negative
E-5-17	Env_0824	15/02/2020	East	5	17		East|5|17	East|5|17		Water drain	Water drain	Negative	30.6197	114.258	None	Negative
w-10-4	Env_0825	15/02/2020	West	10	4		West|10|4	West|10|4		Water drain	Water drain	Negative	30.6199	114.257	None	Negative
w-4-28	Env_0826	15/02/2020	West	4	28		West|4|28	West|4|28		Water drain	Water drain	Negative	30.6193	114.257	None	Negative
w-6-29-32	Env_0827	15/02/2020	West	6	29-32		West|6|29-32	West|6|29-32	Wildlife stall A	Water drain	Water drain	Negative	30.6195	114.256	None	Negative
s-1	Env_0850	19/02/2020	Warehouse	6	29		Warehouse|6|29	Warehouse|6|29	Wildlife stall A	Environmental swab	Storehouse ground	Negative			None	Negative
s-2	Env_0851	19/02/2020	Warehouse	6	29		Warehouse|6|29	Warehouse|6|29	Wildlife stall A	Environmental swab	Storehouse container	Negative			None	Negative
E-A--7-3	Env_0854	20/02/2020	East	Accessory Street	7		East|Accessory Street|7	East|Accessory Street|7		Environmental swab	Chopping block	Negative			None	Negative
E-A--7-3-floor	Env_0859	20/02/2020	East	Accessory Street	7		East|Accessory Street|7	East|Accessory Street|7		Environmental swab	Ground	Negative			None	Negative
E-A-7-1	Env_0858	20/02/2020	East	Accessory Street	7		East|Accessory Street|7	East|Accessory Street|7		Environmental swab	Container	Negative			SRR23971441	Negative
H-D-3.5-L1	Env_0853	20/02/2020	East	Accessory Street	7		East|Accessory Street|7	East|Accessory Street|7		Environmental swab	Container	Negative			None	Negative
E-10-29-1	Env_0855	20/02/2020	West	10	29		West|10|29	West|10|29		Environmental swab	Container	Negative			None	Negative
E-10-29-2	Env_0856	20/02/2020	West	10	29		West|10|29	West|10|29		Environmental swab	Container	Negative			SRR23971440	Negative
C10_2	Env_0840	20/02/2020	West	5			West|5|NA	West|5|NA		Environmental swab	Inside of container	Negative			None	Negative
C11_2	Env_0841	20/02/2020	West	5			West|5|NA	West|5|NA		Environmental swab	Ground	Negative			None	Negative
C12_2	Env_0842	20/02/2020	West	5			West|5|NA	West|5|NA		Environmental swab	Wall	Negative			SRR23971438	Negative
C13_2	Env_0843	20/02/2020	West	5			West|5|NA	West|5|NA		Environmental swab	Mahjong table	Negative			None	Negative
C14_2	Env_0844	20/02/2020	West	5			West|5|NA	West|5|NA		Environmental swab	Mahjong table	Negative			None	Negative
C15_2	Env_0845	20/02/2020	West	5			West|5|NA	West|5|NA		Environmental swab	Water cup	Negative			None	Negative
C6_2	Env_0836	20/02/2020	West	5			West|5|NA	West|5|NA		Environmental swab	work clothes	Negative			None	Negative
C7_2	Env_0837	20/02/2020	West	5			West|5|NA	West|5|NA		Environmental swab	Surface of feather removal machine	Negative			None	Negative
C9_2	Env_0839	20/02/2020	West	5			West|5|NA	West|5|NA		Environmental swab	Ground	Negative			SRR23971437	Negative
C1_2	Env_0831	20/02/2020	West	6	18		West|6|18	West|6|18		Environmental swab	Inner surface of refrigerator	Negative			None	Negative
C2_2	Env_0832	20/02/2020	West	6	18		West|6|18	West|6|18		Environmental swab	Inner surface of refrigerator	Negative			None	Negative
C3_2	Env_0833	20/02/2020	West	6	18		West|6|18	West|6|18		Environmental swab	Inner surface of refrigerator	Negative			None	Negative
C4_2	Env_0834	20/02/2020	West	6	18		West|6|18	West|6|18		Environmental swab	Inner surface of refrigerator	Negative			None	Negative
C5_2	Env_0835	20/02/2020	West	6	18		West|6|18	West|6|18		Environmental swab	Inner surface of refrigerator	Negative			None	Negative
C16_2	Env_0846	20/02/2020	West	6	34		West|6|34	West|6|34		Environmental swab	Surface of container	Negative			None	Negative
C17_2	Env_0847	20/02/2020	West	6	34		West|6|34	West|6|34		Environmental swab	Surface of container	Negative			SRR23971439	Negative
C18_2	Env_0848	20/02/2020	West	6			West|6|NA	West|6|NA		Environmental swab	Environmental swab	Negative			None	Negative
C19_2	Env_0849	20/02/2020	West	6			West|6|NA	West|6|NA		Environmental swab	Environmental swab	Negative			None	Negative
9-35-3-freezer	Env_0852	20/02/2020	West	9	34		West|9|34	West|9|34	Wildlife stall E	Environmental swab	Inner surface of refrigerator	Negative			None	Negative
9-35-2-floor	Env_0857	20/02/2020	West	9	35		West|9|35	West|9|35	Wildlife stall F	Environmental swab	Ground	Negative			None	Negative
RLC-1	Env_0871	22/02/2020	Warehouse	8	25		Warehouse|8|25	Warehouse|8|25	Wildlife stall B	Environmental swab	Storehouse ground	Negative			None	Negative
RLC-2	Env_0870	22/02/2020	Warehouse	8	25		Warehouse|8|25	Warehouse|8|25	Wildlife stall B	Environmental swab	Storehouse ground	Negative			None	Negative
RLC-5	Env_0869	22/02/2020	Warehouse	8	25		Warehouse|8|25	Warehouse|8|25	Wildlife stall B	Environmental swab	Storehouse bag surfaces	Negative			None	Negative
SJ-BX-1	Env_0861	22/02/2020	Warehouse	8	25		Warehouse|8|25	Warehouse|8|25	Wildlife stall B	Environmental swab	Inner surface of refrigerator in storehouse	Negative			None	Negative
SJ-BX-2	Env_0860	22/02/2020	Warehouse	8	25		Warehouse|8|25	Warehouse|8|25	Wildlife stall B	Environmental swab	Inner surface of refrigerator in storehouse	Negative			None	Negative
SJ-L1	Env_0864	22/02/2020	Warehouse	8	25		Warehouse|8|25	Warehouse|8|25	Wildlife stall B	Environmental swab	Storehouse wire fence	Negative			None	Negative
SJ-L2	Env_0866	22/02/2020	Warehouse	8	25		Warehouse|8|25	Warehouse|8|25	Wildlife stall B	Environmental swab	Storehouse wire fence	Negative			None	Negative
10-23-abv1	Env_0623	23/01/2020	West	10	23		West|10|23	West|10|23		Environmental swab	Environmental swab	Negative			None	Negative
10-29.31-dor	Env_0634	23/01/2020	West	10	29-31		West|10|29-31	West|10|29-31		Environmental swab	Surface of the door	Negative			None	Negative
10-31-abv2	Env_0619	23/01/2020	West	10	31		West|10|31	West|10|31		Environmental swab	Environmental swab	Negative			SRR23971429	Negative
10-31-In1	Env_0616	23/01/2020	West	10	31		West|10|31	West|10|31		Environmental swab	Environmental swab	Negative			None	Negative
10-31-In2	Env_0617	23/01/2020	West	10	31		West|10|31	West|10|31		Environmental swab	Environmental swab	Negative			SRR23971428	Negative
10-31-In3	Env_0618	23/01/2020	West	10	31		West|10|31	West|10|31		Environmental swab	Environmental swab	Negative			None	Negative
11-31-abv1	Env_0624	23/01/2020	West	11	31		West|11|31	West|11|31		Environmental swab	Environmental swab	Negative			None	Negative
12-15.17-dor	Env_0628	23/01/2020	West	12	15-17		West|12|15-17	West|12|15-17		Environmental swab	Surface of the door	Negative			None	Negative
12-20.24-dor	Env_0629	23/01/2020	West	12	20-24		West|12|20-24	West|12|20-24		Environmental swab	Surface of the door	Negative			None	Negative
12-32-dor	Env_0637	23/01/2020	West	12	32		West|12|32	West|12|32		Environmental swab	Surface of the door	Negative			None	Negative
2-9.11.13-dor	Env_0630	23/01/2020	West	2	9-11-13		West|2|9-11-13	West|2|9-11-13		Environmental swab	Surface of the door	Negative			None	Negative
2-20-dor	Env_0636	23/01/2020	West	3	20		West|3|20	West|3|20		Environmental swab	Surface of the door	Negative			None	Negative
5-58-dor	Env_0633	23/01/2020	West	5	28		West|5|28	West|5|28		Environmental swab	Surface of the door	Negative			None	Negative
5-5.7-dor2	Env_0638	23/01/2020	West	5	5-7		West|5|5-7	West|5|5-7		Environmental swab	Surface of the door	Negative			None	Negative
5-7-dor	Env_0635	23/01/2020	West	5	7		West|5|7	West|5|7		Environmental swab	Surface of the door	Negative			None	Negative
06-29-abv1	Env_0620	23/01/2020	West	6	29		West|6|29	West|6|29	Wildlife stall A	Environmental swab	Environmental swab	Negative			SRR23971430	Negative
06-29-abv1_2	Env_0627	23/01/2020	West	6	29		West|6|29	West|6|29	Wildlife stall A	Environmental swab	Environmental swab	Negative			None	Negative
06-32-abv1	Env_0622	23/01/2020	West	6	32		West|6|32	West|6|32		Environmental swab	Environmental swab	Negative			None	Negative
7-22.24-dor	Env_0631	23/01/2020	West	7	22-24		West|7|22-24	West|7|22-24		Environmental swab	Surface of the door	Negative			None	Negative
7-23-dor	Env_0632	23/01/2020	West	7	23		West|7|23	West|7|23		Environmental swab	Surface of the door	Negative			None	Negative
08-25-abv1	Env_0621	23/01/2020	West	8	25		West|8|25	West|8|25	Wildlife stall B	Environmental swab	Environmental swab	Negative			None	Negative
08-25-abv1_2	Env_0625	23/01/2020	West	8	25		West|8|25	West|8|25	Wildlife stall B	Environmental swab	Environmental swab	Negative			None	Negative
09-23-abv1	Env_0626	23/01/2020	West	9	23		West|9|23	West|9|23		Environmental swab	Environmental swab	Negative			None	Negative
W9-GD-1	Env_0872	23/02/2020	West	9			West|9|NA	West|9|NA		Environmental swab	Ventilation duct	Negative			None	Negative
10-29.31-dor_2	Env_0640	25/01/2020	West	10	29-31		West|10|29-31	West|10|29-31		Environmental swab	Surface of the door	Negative			None	Negative
08-25-abv1_3	Env_0639	25/01/2020	West	8	25		West|8|25	West|8|25	Wildlife stall B	Environmental swab	Surface of the door	Negative			None	Negative
CCDC-454	Env_0873	25/02/2020	West	9	34		West|9|34	West|9|34	Wildlife stall E	Environmental swab	Container	Negative			SRR23971442	Negative
CCDC-455	Env_0874	25/02/2020	West	9	34		West|9|34	West|9|34	Wildlife stall E	Environmental swab	Container	Negative			None	Negative
1-27-12	Env_0643	27/01/2020	West	1	2		West|1|2	West|1|2		Water drain	Water drain	Negative	30.6192	114.257	SRR23971432	Negative
1-27-13	Env_0644	27/01/2020	West	1	7-9		West|1|7-9	West|1|7-9		Water drain	Water drain	Negative	30.6192	114.257	None	Negative
1-27-40	Env_0665	27/01/2020	West	10	31		West|10|31	West|10|31		Water drain	Water drain	Negative	30.6198	114.256	None	Negative
1-27-36	Env_0663	27/01/2020	West	10	9		West|10|9	West|10|9		Water drain	Water drain	Negative	30.6199	114.257	None	Negative
1-27-41	Env_0666	27/01/2020	West	11	2		West|11|2	West|11|2		Water drain	Water drain	Negative	30.62	114.257	None	Negative
1-27-43	Env_0667	27/01/2020	West	11	32		West|11|32	West|11|32		Water drain	Water drain	Negative	30.6199	114.256	None	Negative
1-27-54	Env_0676	27/01/2020	West	11	6		West|11|6	West|11|6		Water drain	Water drain	Negative	30.62	114.257	None	Negative
1-27-45	Env_0669	27/01/2020	West	12	19		West|12|19	West|12|19		Water drain	Water drain	Negative	30.62	114.257	None	Negative
1-27-44	Env_0668	27/01/2020	West	12	35		West|12|35	West|12|35		Water drain	Water drain	Negative	30.6199	114.256	None	Negative
1-27-48	Env_0670	27/01/2020	West	12	36-38		West|12|36-38	West|12|36-38		Water drain	Water drain	Negative	30.6199	114.256	None	Negative
1-27-56	Env_0677	27/01/2020	West	13	40-42		West|13|40-42	West|13|40-42		Water drain	Water drain	Negative	30.62	114.256	None	Negative
1-27-49	Env_0671	27/01/2020	West	13	7-8		West|13|7-8	West|13|7-8		Water drain	Water drain	Negative	30.6202	114.257	None	Negative
1-27-57	Env_0678	27/01/2020	West	14	41		West|14|41	West|14|41		Water drain	Water drain	Negative	30.6201	114.256	None	Negative
1-27-19	Env_0650	27/01/2020	West	15	19-21		West|15|19-21	West|15|19-21		Water drain	Water drain	Negative	30.6202	114.256	None	Negative
1-27-51	Env_0673	27/01/2020	West	15	20		West|15|20	West|15|20		Water drain	Water drain	Negative	30.6203	114.257	None	Negative
1-27-52	Env_0674	27/01/2020	West	15	22		West|15|22	West|15|22		Water drain	Water drain	Negative	30.6202	114.257	SRR23971434	Negative
1-27-50	Env_0672	27/01/2020	West	15	9-11		West|15|9-11	West|15|9-11		Water drain	Water drain	Negative	30.6203	114.257	None	Negative
1-27-14	Env_0645	27/01/2020	West	2	1-3		West|2|1-3	West|2|1-3		Water drain	Water drain	Negative	30.6193	114.257	None	Negative
1-27-15	Env_0646	27/01/2020	West	2	16-18		West|2|16-18	West|2|16-18		Water drain	Water drain	Negative	30.6192	114.257	None	Negative
1-27-11	Env_0642	27/01/2020	West	3	13		West|3|13	West|3|13		Water drain	Water drain	Negative	30.6193	114.257	SRR23971431	Negative
1-27-9	Env_0641	27/01/2020	West	3	4		West|3|4	West|3|4		Water drain	Water drain	Negative	30.6194	114.257	None	Negative
1-27-17	Env_0648	27/01/2020	West	4	1		West|4|1	West|4|1		Water drain	Water drain	Negative	30.6195	114.257	None	Negative
1-27-16	Env_0647	27/01/2020	West	4	22		West|4|22	West|4|22		Water drain	Water drain	Negative	30.6194	114.257	None	Negative
1-27-18	Env_0649	27/01/2020	West	5	4		West|5|4	West|5|4		Water drain	Water drain	Negative	30.6195	114.257	None	Negative
1-27-20	Env_0651	27/01/2020	West	5			West|5|NA	West|5|NA		Water drain	Water drain	Negative			None	Negative
1-27-22	Env_0653	27/01/2020	West	6	24		West|6|24	West|6|24		Water drain	Water drain	Negative	30.6195	114.257	None	Negative
1-27-21	Env_0652	27/01/2020	West	6	9		West|6|9	West|6|9		Water drain	Water drain	Negative	30.6196	114.257	None	Negative
1-27-24	Env_0654	27/01/2020	West	7	15-17		West|7|15-17	West|7|15-17		Water drain	Water drain	Negative	30.6196	114.257	None	Negative
1-27-25	Env_0655	27/01/2020	West	7	2-4		West|7|2-4	West|7|2-4		Water drain	Water drain	Negative	30.6197	114.257	None	Negative
1-27-28	Env_0657	27/01/2020	West	7	34		West|7|34	West|7|34		Water drain	Water drain	Negative	30.6196	114.256	SRR23971433	Negative
1-27-31	Env_0659	27/01/2020	West	8	11-13		West|8|11-13	West|8|11-13		Water drain	Water drain	Negative	30.6197	114.257	None	Negative
1-27-26	Env_0656	27/01/2020	West	8	32-36		West|8|32-36	West|8|32-36		Water drain	Water drain	Negative	30.6196	114.256	None	Negative
1-27-30	Env_0658	27/01/2020	West	8	6-8		West|8|6-8	West|8|6-8		Water drain	Water drain	Negative	30.6197	114.257	None	Negative
1-27-34	Env_0661	27/01/2020	West	9	1-3		West|9|1-3	West|9|1-3		Water drain	Water drain	Negative	30.6198	114.257	None	Negative
1-27-35	Env_0662	27/01/2020	West	9	34-36		West|9|34-36	West|9|34-36	Wildlife stall E	Water drain	Water drain	Negative	30.6197	114.256	None	Negative
1-27-53	Env_0675	27/01/2020	West	9	9-13		West|9|9-13	West|9|9-13		Water drain	Water drain	Negative	30.6198	114.257	None	Negative
1-29-22	Env_0700	29/01/2020	East	11	13		East|11|13	East|11|13		Environmental swab	Ground	Negative			None	Negative
1-29-23	Env_0701	29/01/2020	East	11	9		East|11|9	East|11|9		Environmental swab	Ground	Negative			SRR23971543	Negative
1-29-15	Env_0693	29/01/2020	East				East|NA|NA	East|NA|NA		Environmental swab	Garbage	Negative			None	Negative
1-29-25	Env_0703	29/01/2020	East				East|NA|NA	East|NA|NA		Environmental swab	Garbage	Negative			None	Negative
1-29-20	Env_0698	29/01/2020	East	10	5		East|10|5	East|10|5		Water drain	Water drain	Negative	30.6201	114.257	None	Negative
1-29-16	Env_0694	29/01/2020	East	11	13		East|11|13	East|11|13		Water drain	Water drain	Negative	30.6203	114.258	None	Negative
1-29-21	Env_0699	29/01/2020	East	11	29		East|11|29	East|11|29		Water drain	Water drain	Negative	30.6204	114.258	None	Negative
1-29-24	Env_0702	29/01/2020	East	11	7-13		East|11|7-13	East|11|7-13		Water drain	Water drain	Negative	30.6202	114.258	None	Negative
1-27-55	Env_0704	29/01/2020	East	13	18-20	As far as I know there is no Street 13 and I cannot place this sample on the map.	East|13|18-20	East|13|18-20		Water drain	Water drain	Negative			None	Negative
1-29-1	Env_0679	29/01/2020	East	2	5-7-9		East|2|5-7-9	East|2|5-7-9		Water drain	Water drain	Negative	30.6195	114.258	None	Negative
1-29-2	Env_0680	29/01/2020	East	2	50-52		East|2|50-52	East|2|50-52		Water drain	Water drain	Negative	30.6196	114.258	None	Negative
1-29-3	Env_0681	29/01/2020	East	3	52		East|3|52	East|3|52		Water drain	Water drain	Negative	30.6197	114.258	None	Negative
1-29-6	Env_0684	29/01/2020	East	4	16		East|4|16	East|4|16		Water drain	Water drain	Negative	30.6197	114.258	None	Negative
1-29-5	Env_0683	29/01/2020	East	4	36		East|4|36	East|4|36		Water drain	Water drain	Negative	30.6198	114.258	None	Negative
1-29-7	Env_0685	29/01/2020	East	5	42		East|5|42	East|5|42		Water drain	Water drain	Negative	30.6199	114.258	None	Negative
1-29-10	Env_0688	29/01/2020	East	6	17-19		East|6|17-19	East|6|17-19		Water drain	Water drain	Negative	30.6198	114.258	None	Negative
1-29-9	Env_0687	29/01/2020	East	6	35		East|6|35	East|6|35		Water drain	Water drain	Negative	30.6199	114.258	None	Negative
1-29-11	Env_0689	29/01/2020	East	7	30		East|7|30	East|7|30		Water drain	Water drain	Negative	30.62	114.258	None	Negative
1-29-12	Env_0690	29/01/2020	East	7	8		East|7|8	East|7|8		Water drain	Water drain	Negative	30.6199	114.258	None	Negative
1-29-14	Env_0692	29/01/2020	East	8	12		East|8|12	East|8|12		Water drain	Water drain	Negative	30.62	114.258	None	Negative
1-29-13	Env_0691	29/01/2020	East	8	38		East|8|38	East|8|38		Water drain	Water drain	Negative	30.6201	114.258	None	Negative
1-29-18	Env_0696	29/01/2020	East	9	11		East|9|11	East|9|11		Water drain	Water drain	Negative	30.62	114.258	None	Negative
1-29-19	Env_0697	29/01/2020	East	9	35		East|9|35	East|9|35		Water drain	Water drain	Negative	30.6201	114.258	SRR23971435	Negative
1-29-17	Env_0695	29/01/2020	East	9	51		East|9|51	East|9|51		Water drain	Water drain	Negative	30.6202	114.258	None	Negative
629-1-L1	Env_0875	29/02/2020	West	6	29		West|6|29	West|6|29	Wildlife stall A	Environmental swab	Container	Negative			SRR23971443	Negative
629-10-TAJ	Env_0884	29/02/2020	West	6	29		West|6|29	West|6|29	Wildlife stall A	Environmental swab	Feather removal machine	Negative			None	Negative
629-11-L	Env_0885	29/02/2020	West	6	29		West|6|29	West|6|29	Wildlife stall A	Environmental swab	Container	Negative			SRR23971452	Negative
629-12-L	Env_0886	29/02/2020	West	6	29		West|6|29	West|6|29	Wildlife stall A	Environmental swab	Container	Negative			None	Negative
629-13-L	Env_0887	29/02/2020	West	6	29		West|6|29	West|6|29	Wildlife stall A	Environmental swab	Container	Negative			SRR23971489	Negative
629-14-L	Env_0888	29/02/2020	West	6	29		West|6|29	West|6|29	Wildlife stall A	Environmental swab	Container	Negative			None	Negative
629-2-L2	Env_0876	29/02/2020	West	6	29		West|6|29	West|6|29	Wildlife stall A	Environmental swab	Container	Negative			None	Negative
629-3-C	Env_0877	29/02/2020	West	6	29		West|6|29	West|6|29	Wildlife stall A	Environmental swab	Cart	Negative			SRR23971444	Negative
629-4-L3	Env_0878	29/02/2020	West	6	29		West|6|29	West|6|29	Wildlife stall A	Environmental swab	Container	Negative			None	Negative
629-5-L4	Env_0879	29/02/2020	West	6	29		West|6|29	West|6|29	Wildlife stall A	Environmental swab	Container	Negative			SRR23971445	Negative
629-6-L5	Env_0880	29/02/2020	West	6	29		West|6|29	West|6|29	Wildlife stall A	Environmental swab	Container	Negative			None	Negative
629-7-L6	Env_0881	29/02/2020	West	6	29		West|6|29	West|6|29	Wildlife stall A	Environmental swab	Container	Negative			None	Negative
629-8-L7	Env_0882	29/02/2020	West	6	29		West|6|29	West|6|29	Wildlife stall A	Environmental swab	Container	Negative			SRR23971447	Negative
629-9-L8	Env_0883	29/02/2020	West	6	29		West|6|29	West|6|29	Wildlife stall A	Environmental swab	Container	Negative			None	Negative
629-L-1	Env_0889	29/02/2020	West	6	29		West|6|29	West|6|29	Wildlife stall A	Environmental swab	Container	Negative			SRR23971500	Negative

## Sheet: S4 - Sequencing metadata
Sequencing run	Lab code	Sample type	Library name	Sample category	Stall ID	Read pairs after trimming	Total reads before trimming	Average Read Length	Library strategy	Library source
SRR23971543	1-29-23	market_metagenome	Env_0701	market_east_late	East|11|9	25943406	507523380	200	RNA-Seq	METAGENOMIC
SRR23971586	1-29-4	market_metagenome	Env_0682	market_east_drain	East|4|5-7-9	88729366	99509867	200	RNA-Seq	METAGENOMIC
SRR23971455	1-29-8	market_metagenome	Env_0686	market_east_drain	East|5|11	3830937	179515416	200	RNA-Seq	METAGENOMIC
SRR23971576	E61	market_metagenome	Env_0275	market_east_Jan1	East|6|1-3	132859495	136549145	200	RNA-Seq	METAGENOMIC
SRR23971575	E48	market_metagenome	Env_0262	market_east_Jan1	East|9|22	161070549	163631660	200	RNA-Seq	METAGENOMIC
SRR23971435	1-29-19	east_drain	Env_0697	market_east_drain	East|9|35	14706882	521392260	200	RNA-Seq	METAGENOMIC
SRR23971441	E-A-7-1	other_metagenome	Env_0858	market_east_late	East|Accessory Street|7	141626834	142093257	200	RNA-Seq	METAGENOMIC
SRR23971492	EWS-2#-2	sewage_metagenome	Env_0813	market_sewage_east	East|NA|NA	225917807	274010262	50	RNA-Seq	METAGENOMIC
SRR23971493	EWS-3#-2	sewage_metagenome	Env_0815	market_sewage_east	East|NA|NA	149316907	149515358	200	RNA-Seq	METAGENOMIC
SRR23971553	WS-3-1	sewage_metagenome	Env_0749	market_sewage_east	East|NA|NA	52421134	62804120	200	RNA-Seq	METAGENOMIC
SRR23971554	WS-4-1	sewage_metagenome	Env_0751	market_sewage_east	East|NA|NA	47105712	61565583	200	RNA-Seq	METAGENOMIC
SRR23971556	EWS-3#-2	sewage_metagenome	Env_0815	single_end_duplicate	East|NA|NA	68506541	105847775	50	RNA-Seq	METAGENOMIC
SRR23971590	WS-4-2	sewage_metagenome	Env_0752	market_sewage_east	East|NA|NA	132530758	132785290	200	RNA-Seq	METAGENOMIC
SRR23971436	HXJC4-1-2	not_market	Env_0801	non_market_sewage		222254307	336670514	200	RNA-Seq	METAGENOMIC
SRR23971460	CSSQ-1-3	not_market	Env_0790	non_market_sewage		173669114	416661746	200	RNA-Seq	METAGENOMIC
SRR23971513	HXJC4-1-3	not_market	Env_0802	non_market_sewage		212238798	387683075	200	RNA-Seq	METAGENOMIC
SRR23971560	HXJMHL-1-2	not_market	Env_0768	non_market_sewage		190855441	332987813	200	RNA-Seq	METAGENOMIC
SRR23971561	JXRJ-1-1	not_market	Env_0770	non_market_sewage		42781167	398203568	200	RNA-Seq	METAGENOMIC
SRR23971562	CSSQ-1-1	not_market	Env_0788	non_market_sewage		94262081	207395132	200	RNA-Seq	METAGENOMIC
SRR23971563	CSSQ-1-2	not_market	Env_0789	non_market_sewage		63369273	347504011	200	RNA-Seq	METAGENOMIC
SRR23971564	YCHC2-1-2	not_market	Env_0798	non_market_sewage		10735444	434026847	200	RNA-Seq	METAGENOMIC
SRR23971565	YCHC2-1-3	not_market	Env_0799	non_market_sewage		12140194	331316195	200	RNA-Seq	METAGENOMIC
SRR23971566	HXJC4-1-1	not_market	Env_0800	non_market_sewage		95892317	283997285	200	RNA-Seq	METAGENOMIC
SRR23971515	SJ-D	other_metagenome	Env_0862	warehouse	Warehouse|8|25	76913724	77125159	200	RNA-Seq	METAGENOMIC
SRR23971516	SJ-L3	other_metagenome	Env_0865	warehouse	Warehouse|8|25	69020846	69066122	200	RNA-Seq	METAGENOMIC
SRR23971517	RLC-3	other_metagenome	Env_0868	warehouse	Warehouse|8|25	61231976	61428688	200	RNA-Seq	METAGENOMIC
SRR23971432	1-27-12	market_metagenome	Env_0643	market_west_drain	West|1|2	79773199	1019242197	200	RNA-Seq	METAGENOMIC
SRR23971499	w-zong-1	sewage_metagenome	Env_0829	market_west_drain	West|1|NA	422771378	433163214	50	RNA-Seq	METAGENOMIC
SRR23971501	wws-1#-0	sewage_metagenome	Env_0830	market_sewage_west	West|1|NA	166551319	166712925	200	RNA-Seq	METAGENOMIC
SRR23971592	wws-1#-0	sewage_metagenome	Env_0830	single_end_duplicate	West|1|NA	125673628	174771713	50	RNA-Seq	METAGENOMIC
SRR23971440	E-10-29-2	market_metagenome	Env_0856	market_west_late	West|10|29	92089136	92676734	200	RNA-Seq	METAGENOMIC
SRR23971428	10-31-In2	market_metagenome	Env_0617	market_west_late	West|10|31	15419504	352064248	200	RNA-Seq	METAGENOMIC
SRR23971429	10-31-abv2	market_metagenome	Env_0619	market_west_late	West|10|31	7293329	680416198	200	RNA-Seq	METAGENOMIC
SRR23971585	1-27-37	market_metagenome	Env_0664	market_west_drain	West|10|4	6084103	15809060	200	RNA-Seq	METAGENOMIC
SRR23971473	F13	sars2_amplicon	Env_0313	market_west_Jan1	West|11|15	2493362	2611482	259	WGS	VIRAL RNA
SRR23971580	F13	market_metagenome	Env_0313	market_west_Jan1	West|11|15	13638711	97030601	200	RNA-Seq	METAGENOMIC
SRR23971591	F13	sars2_amplicon	Env_0313	market_west_Jan1	West|11|15	1643872	1671082	282	WGS	VIRAL RNA
SRR23971574	D32	market_metagenome	Env_0213	market_west_Jan1	West|15|15	53994921	98697418	200	RNA-Seq	METAGENOMIC
SRR23971434	1-27-52	market_metagenome	Env_0674	market_west_drain	West|15|22	19010745	350594448	200	RNA-Seq	METAGENOMIC
SRR23971572	B17	market_metagenome	Env_0138	market_west_Jan1	West|15|44	103826944	106561887	200	RNA-Seq	METAGENOMIC
SRR23971416	F54	sars2_amplicon	Env_0354	market_west_Jan1	West|2|14	1955793	1991973	149	WGS	VIRAL RNA
SRR23971582	F54	market_metagenome	Env_0354	market_west_Jan1	West|2|14	67764715	81933090	200	RNA-Seq	METAGENOMIC
SRR23971581	F46	market_metagenome	Env_0346	market_west_Jan1	West|2|24	179304826	185800744	200	RNA-Seq	METAGENOMIC
SRR23971578	E7	market_metagenome	Env_0221	market_west_Jan1	West|2|5	108774391	118618283	200	RNA-Seq	METAGENOMIC
SRR23971431	1-27-11	market_metagenome	Env_0642	market_west_drain	West|3|13	19897200	264283923	200	RNA-Seq	METAGENOMIC
SRR23971593	1-27-11	market_metagenome	Env_0642	single_end_duplicate	West|3|13	17506835	293232572	50	RNA-Seq	METAGENOMIC
SRR23971502	A101	market_metagenome	Env_0101	market_west_Jan1	West|4|19	63774980	76107309	200	RNA-Seq	METAGENOMIC
SRR23971571	A96	market_metagenome	Env_0096	market_west_Jan1	West|4|24	177277042	186587110	200	RNA-Seq	METAGENOMIC
SRR23971503	A14	market_metagenome	Env_0014	market_west_Jan1	West|4|26	106393221	112376679	200	RNA-Seq	METAGENOMIC
SRR23971504	A15	market_metagenome	Env_0015	market_west_Jan1	West|4|26	6297564	62739972	200	RNA-Seq	METAGENOMIC
SRR23971570	A90	market_metagenome	Env_0090	market_west_Jan1	West|4|26	127674572	132235686	200	RNA-Seq	METAGENOMIC
SRR23971567	A87	market_metagenome	Env_0087	market_west_Jan1	West|4|28	76669572	117331188	200	RNA-Seq	METAGENOMIC
SRR23971569	A88	market_metagenome	Env_0088	market_west_Jan1	West|4|28	97550212	99451559	200	RNA-Seq	METAGENOMIC
SRR23971579	F100	market_metagenome	Env_0400	market_west_Jan1	West|4|X4-X6	128438255	130022604	200	RNA-Seq	METAGENOMIC
SRR23971583	F98	market_metagenome	Env_0398	market_west_Jan1	West|4|X4-X6	193469594	200564637	200	RNA-Seq	METAGENOMIC
SRR23971484	B5	sars2_amplicon	Env_0126	market_west_Jan1	West|5|6-8	2168383	2209862	149	WGS	VIRAL RNA
SRR23971573	B5	market_metagenome	Env_0126	market_west_Jan1	West|5|6-8	110712113	114732235	200	RNA-Seq	METAGENOMIC
SRR23971437	C9_2	other_metagenome	Env_0839	market_west_late	West|5|NA	160659350	161136918	200	RNA-Seq	METAGENOMIC
SRR23971438	C12_2	other_metagenome	Env_0842	market_west_late	West|5|NA	85871022	86334015	200	RNA-Seq	METAGENOMIC
SRR23971559	Outside-5	other_metagenome	Env_0759	market_west_drain	West|5|NA	104056501	337758145	200	RNA-Seq	METAGENOMIC
SRR23971430	06-29-abv1	market_metagenome	Env_0620	market_629_late	West|6|29	77567313	539507482	200	RNA-Seq	METAGENOMIC
SRR23971443	629-1-L1	market_metagenome	Env_0875	market_629_late	West|6|29	125621721	126205547	200	RNA-Seq	METAGENOMIC
SRR23971444	629-3-C	market_metagenome	Env_0877	market_629_late	West|6|29	125098899	125353466	200	RNA-Seq	METAGENOMIC
SRR23971445	629-5-L4	market_metagenome	Env_0879	market_629_late	West|6|29	70207376	71378702	200	RNA-Seq	METAGENOMIC
SRR23971447	629-8-L7	market_metagenome	Env_0882	market_629_late	West|6|29	159901308	161971619	200	RNA-Seq	METAGENOMIC
SRR23971452	629-11-L	market_metagenome	Env_0885	market_629_late	West|6|29	141706660	141989961	200	RNA-Seq	METAGENOMIC
SRR23971489	629-13-L	market_metagenome	Env_0887	market_629_late	West|6|29	75494601	75800744	200	RNA-Seq	METAGENOMIC
SRR23971500	629-L-1	market_metagenome	Env_0889	market_629_late	West|6|29	74081065	74517474	200	RNA-Seq	METAGENOMIC
SRR23971511	CCDC-744	market_metagenome	Env_0893	market_629_late	West|6|29	111986451	112138198	200	RNA-Seq	METAGENOMIC
SRR23971577	CCDC-746	market_metagenome	Env_0895	market_629_late	West|6|29	94719953	94882266	200	RNA-Seq	METAGENOMIC
SRR23971422	HJ200062-20200112-1	market_metagenome	Env_0577	market_629_Jan12	West|6|29-31-33	175229519	176977976	43	RNA-Seq	METAGENOMIC
SRR23971423	HJ200063-20200112-1	market_metagenome	Env_0578	market_629_Jan12	West|6|29-31-33	119551288	122590302	43	RNA-Seq	METAGENOMIC
SRR23971424	HJ200065-20200112-1	market_metagenome	Env_0580	market_629_Jan12	West|6|29-31-33	68950102	104020347	43	RNA-Seq	METAGENOMIC
SRR23971425	HJ200066-20200112-1	market_metagenome	Env_0581	market_629_Jan12	West|6|29-31-33	140539706	142862977	43	RNA-Seq	METAGENOMIC
SRR23971426	HJ200067-20200112-1	market_metagenome	Env_0582	market_629_Jan12	West|6|29-31-33	76512192	77126276	43	RNA-Seq	METAGENOMIC
SRR23971449	Q61	market_metagenome	Env_0576	market_629_Jan12	West|6|29-31-33	205291993	213214887	43	RNA-Seq	METAGENOMIC
SRR23971450	Q64	market_metagenome	Env_0579	market_629_Jan12	West|6|29-31-33	118606094	120407578	43	RNA-Seq	METAGENOMIC
SRR23971451	Q68	market_metagenome	Env_0583	market_629_Jan12	West|6|29-31-33	84998480	110003167	43	RNA-Seq	METAGENOMIC
SRR23971453	Q69	market_metagenome	Env_0584	market_629_Jan12	West|6|29-31-33	96083531	106780574	43	RNA-Seq	METAGENOMIC
SRR23971454	Q70	market_metagenome	Env_0585	market_629_Jan12	West|6|29-31-33	145128626	149217177	43	RNA-Seq	METAGENOMIC
SRR23971446	w-6-29-33	market_metagenome	Env_0828	single_end_duplicate	West|6|29-33	129123143	141210150	50	RNA-Seq	METAGENOMIC
SRR23971498	w-6-29-33	market_metagenome	Env_0828	market_west_drain	West|6|29-33	112964949	113263909	200	RNA-Seq	METAGENOMIC
SRR23971584	1-27-33	market_metagenome	Env_0660	market_west_drain	West|6|29-33	44639948	46362371	200	RNA-Seq	METAGENOMIC
SRR23971439	C17_2	market_metagenome	Env_0847	market_west_late	West|6|34	57690758	57899048	200	RNA-Seq	METAGENOMIC
SRR23971505	A18	market_metagenome	Env_0018	market_west_Jan1	West|7|15-17	152435643	156417687	200	RNA-Seq	METAGENOMIC
SRR23971506	A2	market_metagenome	Env_0002	market_west_Jan1	West|7|15-17	112658248	116146410	200	RNA-Seq	METAGENOMIC
SRR23971507	A20	market_metagenome	Env_0020	market_west_Jan1	West|7|15-17	73700199	75309132	200	RNA-Seq	METAGENOMIC
SRR23971533	A20	sars2_amplicon	Env_0020	market_west_Jan1	West|7|15-17	14880418	15329460	200	RNA-Seq	METAGENOMIC
SRR23971512	A63	market_metagenome	Env_0063	market_west_Jan1	West|7|16-18	111399534	115975750	200	RNA-Seq	METAGENOMIC
SRR23971510	A61	market_metagenome	Env_0061	market_west_Jan1	West|7|20-22-24	212379427	224953909	200	RNA-Seq	METAGENOMIC
SRR23971509	A55	market_metagenome	Env_0055	market_west_Jan1	West|7|25	112193854	125758092	200	RNA-Seq	METAGENOMIC
SRR23971544	7-26-BX	market_metagenome	Env_0705	market_west_late	West|7|26	74388854	158014922	200	RNA-Seq	METAGENOMIC
SRR23971546	7-26-PSW	market_metagenome	Env_0707	market_west_late	West|7|26	70587026	227793778	200	RNA-Seq	METAGENOMIC
SRR23971547	7-26-PSN	market_metagenome	Env_0708	market_west_late	West|7|26	108475394	224304279	200	RNA-Seq	METAGENOMIC
SRR23971548	7-26-DH	market_metagenome	Env_0712	market_west_late	West|7|26	198881855	310965098	200	RNA-Seq	METAGENOMIC
SRR23971433	1-27-28	market_metagenome	Env_0657	market_west_drain	West|7|34	48750068	145238971	200	RNA-Seq	METAGENOMIC
SRR23971508	A33	market_metagenome	Env_0033	market_west_Jan1	West|7|NA	89364726	90644269	200	RNA-Seq	METAGENOMIC
SRR23971427	W-8-25-D2	market_metagenome	Env_0807	single_end_duplicate	West|8|25	171803432	181786282	50	RNA-Seq	METAGENOMIC
SRR23971448	Q37	market_metagenome	Env_0552	market_825	West|8|25	87210521	106545428	43	RNA-Seq	METAGENOMIC
SRR23971456	8-25-M1	market_metagenome	Env_0719	market_825_late	West|8|25	40991025	224068090	200	RNA-Seq	METAGENOMIC
SRR23971461	W-8-25-D1	market_metagenome	Env_0806	market_825_late	West|8|25	218136505	286664351	50	RNA-Seq	METAGENOMIC
SRR23971462	W-8-25-D2	market_metagenome	Env_0807	market_825_late	West|8|25	74411331	74578401	200	RNA-Seq	METAGENOMIC
SRR23971469	HJ200031-20200112-1	market_metagenome	Env_0546	market_825	West|8|25	97554709	119825994	43	RNA-Seq	METAGENOMIC
SRR23971470	HJ200032-20200112-1	market_metagenome	Env_0547	market_825	West|8|25	82056296	140059362	43	RNA-Seq	METAGENOMIC
SRR23971471	HJ200033-20200112-1	market_metagenome	Env_0548	market_825	West|8|25	96934018	116117847	43	RNA-Seq	METAGENOMIC
SRR23971472	HJ200034-20200112-1	market_metagenome	Env_0549	market_825	West|8|25	32017433	148630458	43	RNA-Seq	METAGENOMIC
SRR23971474	HJ200035-20200112-1	market_metagenome	Env_0550	market_825	West|8|25	55499490	114656800	43	RNA-Seq	METAGENOMIC
SRR23971475	HJ200036-20200112-1	market_metagenome	Env_0551	market_825	West|8|25	221477181	229948912	43	RNA-Seq	METAGENOMIC
SRR23971476	HJ200038-20200112-1	market_metagenome	Env_0553	market_825	West|8|25	86410197	151880283	43	RNA-Seq	METAGENOMIC
SRR23971477	HJ200039-20200112-1	market_metagenome	Env_0554	market_825	West|8|25	115130679	142286542	43	RNA-Seq	METAGENOMIC
SRR23971478	HJ200040-20200112-1	market_metagenome	Env_0555	market_825	West|8|25	138533031	148189843	43	RNA-Seq	METAGENOMIC
SRR23971490	W-8-25-L	market_metagenome	Env_0808	market_825_late	West|8|25	248738539	288091423	50	RNA-Seq	METAGENOMIC
SRR23971491	W-8-25-L2	market_metagenome	Env_0809	market_825_late	West|8|25	75833422	75916569	200	RNA-Seq	METAGENOMIC
SRR23971522	CCDC-760	market_metagenome	Env_0909	market_825_late	West|8|25	123926667	124104708	200	RNA-Seq	METAGENOMIC
SRR23971545	W-8-25-L2	market_metagenome	Env_0809	single_end_duplicate	West|8|25	87425468	159842119	50	RNA-Seq	METAGENOMIC
SRR23971549	8-25-BX	market_metagenome	Env_0714	market_825_late	West|8|25	3459781	536367626	200	RNA-Seq	METAGENOMIC
SRR23971550	8-25-D_2	market_metagenome	Env_0715	market_825_late	West|8|25	117586070	117686686	200	RNA-Seq	METAGENOMIC
SRR23971551	8-25-CK	market_metagenome	Env_0716	market_825_late	West|8|25	17119336	740249238	200	RNA-Seq	METAGENOMIC
SRR23971552	8-25-M2	market_metagenome	Env_0720	market_825_late	West|8|25	196128422	821540848	200	RNA-Seq	METAGENOMIC
SRR23971555	8-25-D1	market_metagenome	Env_0753	market_825_late	West|8|25	3178473	547750004	200	RNA-Seq	METAGENOMIC
SRR23971557	8-25-D2	market_metagenome	Env_0754	market_825_late	West|8|25	41223440	41448879	200	RNA-Seq	METAGENOMIC
SRR23971558	8-25-Long	market_metagenome	Env_0756	market_825_late	West|8|25	142296290	142719167	200	RNA-Seq	METAGENOMIC
SRR23971587	8-25-D	market_metagenome	Env_0717	market_825_late	West|8|25	1262502	892638930	200	RNA-Seq	METAGENOMIC
SRR23971588	CCDC-758	market_metagenome	Env_0907	market_825_late	West|8|25	58766993	59094633	200	RNA-Seq	METAGENOMIC
SRR23971410	HJ200050-20200112-1	market_metagenome	Env_0565	market_stall_wildlife	West|8|36-38	100151994	105753979	43	RNA-Seq	METAGENOMIC
SRR23971479	HJ200041-20200112-1	market_metagenome	Env_0556	market_stall_wildlife	West|8|36-38	95054592	175898966	43	RNA-Seq	METAGENOMIC
SRR23971480	HJ200042-20200112-1	market_metagenome	Env_0557	market_stall_wildlife	West|8|36-38	186528713	197873948	43	RNA-Seq	METAGENOMIC
SRR23971481	HJ200043-20200112-1	market_metagenome	Env_0558	market_stall_wildlife	West|8|36-38	67496932	183054104	43	RNA-Seq	METAGENOMIC
SRR23971482	HJ200044-20200112-1	market_metagenome	Env_0559	market_stall_wildlife	West|8|36-38	116493113	133367538	43	RNA-Seq	METAGENOMIC
SRR23971483	HJ200045-20200112-1	market_metagenome	Env_0560	market_stall_wildlife	West|8|36-38	72305532	105882981	43	RNA-Seq	METAGENOMIC
SRR23971485	HJ200046-20200112-1	market_metagenome	Env_0561	market_stall_wildlife	West|8|36-38	101393995	121910404	43	RNA-Seq	METAGENOMIC
SRR23971486	HJ200047-20200112-1	market_metagenome	Env_0562	market_stall_wildlife	West|8|36-38	136296404	151986733	43	RNA-Seq	METAGENOMIC
SRR23971487	HJ200048-20200112-1	market_metagenome	Env_0563	market_stall_wildlife	West|8|36-38	104999586	123232053	43	RNA-Seq	METAGENOMIC
SRR23971488	HJ200049-20200112-1	market_metagenome	Env_0564	market_stall_wildlife	West|8|36-38	101343674	123180392	43	RNA-Seq	METAGENOMIC
SRR23971411	HJ200051-20200112-1	market_metagenome	Env_0566	market_stall_wildlife	West|8|37	115628526	115961889	43	RNA-Seq	METAGENOMIC
SRR23971412	HJ200052-20200112-1	market_metagenome	Env_0567	market_stall_wildlife	West|8|37	128960359	154033234	43	RNA-Seq	METAGENOMIC
SRR23971413	HJ200053-20200112-1	market_metagenome	Env_0568	market_stall_wildlife	West|8|37	111772674	126620146	43	RNA-Seq	METAGENOMIC
SRR23971414	HJ200054-20200112-1	market_metagenome	Env_0569	market_stall_wildlife	West|8|37	156925853	160051173	43	RNA-Seq	METAGENOMIC
SRR23971415	HJ200055-20200112-1	market_metagenome	Env_0570	market_stall_wildlife	West|8|37	89430555	105808973	43	RNA-Seq	METAGENOMIC
SRR23971417	HJ200056-20200112-1	market_metagenome	Env_0571	market_stall_wildlife	West|8|37	165786107	189379769	43	RNA-Seq	METAGENOMIC
SRR23971418	HJ200057-20200112-1	market_metagenome	Env_0572	market_stall_wildlife	West|8|37	106121514	113160785	43	RNA-Seq	METAGENOMIC
SRR23971419	HJ200058-20200112-1	market_metagenome	Env_0573	market_stall_wildlife	West|8|37	256871597	271738868	43	RNA-Seq	METAGENOMIC
SRR23971420	HJ200059-20200112-1	market_metagenome	Env_0574	market_stall_wildlife	West|8|37	245910866	254572241	43	RNA-Seq	METAGENOMIC
SRR23971421	HJ200060-20200112-1	market_metagenome	Env_0575	market_stall_wildlife	West|8|37	174745552	180300472	43	RNA-Seq	METAGENOMIC
SRR23971442	CCDC-454	market_metagenome	Env_0873	market_stall_wildlife_late	West|9|34	120057028	120296839	200	RNA-Seq	METAGENOMIC
SRR23971518	HJ200001-20200112-1	market_metagenome	Env_0516	market_stall_wildlife	West|9|34-36	97898134	116413586	43	RNA-Seq	METAGENOMIC
SRR23971519	HJ200002-20200112-1	market_metagenome	Env_0517	market_stall_wildlife	West|9|34-36	225334136	231135586	43	RNA-Seq	METAGENOMIC
SRR23971520	HJ200003-20200112-1	market_metagenome	Env_0518	market_stall_wildlife	West|9|34-36	106816380	120833173	43	RNA-Seq	METAGENOMIC
SRR23971521	HJ200004-20200112-1	market_metagenome	Env_0519	market_stall_wildlife	West|9|34-36	216187734	227313012	43	RNA-Seq	METAGENOMIC
SRR23971523	HJ200005-20200112-1	market_metagenome	Env_0520	market_stall_wildlife	West|9|34-36	93569403	115311032	43	RNA-Seq	METAGENOMIC
SRR23971524	HJ200006-20200112-1	market_metagenome	Env_0521	market_stall_wildlife	West|9|34-36	79180940	128838556	43	RNA-Seq	METAGENOMIC
SRR23971525	HJ200007-20200112-1	market_metagenome	Env_0522	market_stall_wildlife	West|9|34-36	79353606	136838931	43	RNA-Seq	METAGENOMIC
SRR23971526	HJ200008-20200112-1	market_metagenome	Env_0523	market_stall_wildlife	West|9|34-36	146491392	152542047	43	RNA-Seq	METAGENOMIC
SRR23971527	HJ200009-20200112-1	market_metagenome	Env_0524	market_stall_wildlife	West|9|34-36	101063052	149941267	43	RNA-Seq	METAGENOMIC
SRR23971528	HJ200010-20200112-1	market_metagenome	Env_0525	market_stall_wildlife	West|9|34-36	140254650	147884404	43	RNA-Seq	METAGENOMIC
SRR23971463	HJ200025-20200112-1	market_metagenome	Env_0540	market_stall_wildlife	West|9|35-37	64801347	122867989	43	RNA-Seq	METAGENOMIC
SRR23971464	HJ200026-20200112-1	market_metagenome	Env_0541	market_stall_wildlife	West|9|35-37	100739415	117079835	43	RNA-Seq	METAGENOMIC
SRR23971465	HJ200027-20200112-1	market_metagenome	Env_0542	market_stall_wildlife	West|9|35-37	83626687	130295351	43	RNA-Seq	METAGENOMIC
SRR23971466	HJ200028-20200112-1	market_metagenome	Env_0543	market_stall_wildlife	West|9|35-37	55615068	135722920	43	RNA-Seq	METAGENOMIC
SRR23971467	HJ200029-20200112-1	market_metagenome	Env_0544	market_stall_wildlife	West|9|35-37	62950557	93556100	43	RNA-Seq	METAGENOMIC
SRR23971468	HJ200030-20200112-1	market_metagenome	Env_0545	market_stall_wildlife	West|9|35-37	106791024	133794408	43	RNA-Seq	METAGENOMIC
SRR23971540	HJ200021-20200112-1	market_metagenome	Env_0536	market_stall_wildlife	West|9|35-37	77390009	100441005	43	RNA-Seq	METAGENOMIC
SRR23971541	HJ200022-20200112-1	market_metagenome	Env_0537	market_stall_wildlife	West|9|35-37	119872954	135591538	43	RNA-Seq	METAGENOMIC
SRR23971542	HJ200023-20200112-1	market_metagenome	Env_0538	market_stall_wildlife	West|9|35-37	48897084	128357888	43	RNA-Seq	METAGENOMIC
SRR23971589	HJ200024-20200112-1	market_metagenome	Env_0539	market_stall_wildlife	West|9|35-37	77372363	100491175	43	RNA-Seq	METAGENOMIC
SRR23971529	HJ200011-20200112-1	market_metagenome	Env_0526	market_stall_wildlife	West|9|38	39012862	191240048	43	RNA-Seq	METAGENOMIC
SRR23971530	HJ200012-20200112-1	market_metagenome	Env_0527	market_stall_wildlife	West|9|38	91778651	130340061	43	RNA-Seq	METAGENOMIC
SRR23971531	HJ200013-20200112-1	market_metagenome	Env_0528	market_stall_wildlife	West|9|38	104812354	123280804	43	RNA-Seq	METAGENOMIC
SRR23971532	HJ200014-20200112-1	market_metagenome	Env_0529	market_stall_wildlife	West|9|38	73398048	107473312	43	RNA-Seq	METAGENOMIC
SRR23971534	HJ200015-20200112-1	market_metagenome	Env_0530	market_stall_wildlife	West|9|38	97097906	135398878	43	RNA-Seq	METAGENOMIC
SRR23971535	HJ200016-20200112-1	market_metagenome	Env_0531	market_stall_wildlife	West|9|38	92898160	116470371	43	RNA-Seq	METAGENOMIC
SRR23971536	HJ200017-20200112-1	market_metagenome	Env_0532	market_stall_wildlife	West|9|38	93287697	107424010	43	RNA-Seq	METAGENOMIC
SRR23971537	HJ200018-20200112-1	market_metagenome	Env_0533	market_stall_wildlife	West|9|38	57756289	138556572	43	RNA-Seq	METAGENOMIC
SRR23971538	HJ200019-20200112-1	market_metagenome	Env_0534	market_stall_wildlife	West|9|38	66198516	79774840	43	RNA-Seq	METAGENOMIC
SRR23971539	HJ200020-20200112-1	market_metagenome	Env_0535	market_stall_wildlife	West|9|38	69383317	105976300	43	RNA-Seq	METAGENOMIC
SRR23971457	WS-1-1	sewage_metagenome	Env_0742	market_sewage_west	West|NA|NA	182604700	196688747	200	RNA-Seq	METAGENOMIC
SRR23971458	WS-2-1	sewage_metagenome	Env_0746	market_sewage_west	West|NA|NA	168030151	177640920	200	RNA-Seq	METAGENOMIC
SRR23971459	WS-2-3	sewage_metagenome	Env_0748	market_sewage_west	West|NA|NA	64183589	74216910	200	RNA-Seq	METAGENOMIC
SRR23971494	WWS-1#	sewage_metagenome	Env_0816	market_sewage_west	West|NA|NA	212391090	254996099	50	RNA-Seq	METAGENOMIC
SRR23971495	WWS-1#-2	sewage_metagenome	Env_0817	market_sewage_west	West|NA|NA	147038474	147156115	200	RNA-Seq	METAGENOMIC
SRR23971496	WWS-1#-3	sewage_metagenome	Env_0818	market_sewage_west	West|NA|NA	295424614	330614411	50	RNA-Seq	METAGENOMIC
SRR23971497	WWS-2#-3	sewage_metagenome	Env_0821	market_sewage_west	West|NA|NA	227679926	343405501	50	RNA-Seq	METAGENOMIC
SRR23971514	WWS-2#-2	sewage_metagenome	Env_0820	market_sewage_west	West|NA|NA	107161779	107247402	200	RNA-Seq	METAGENOMIC
SRR23971568	WWS-1#-2	sewage_metagenome	Env_0817	single_end_duplicate	West|NA|NA	139051422	150314711	50	RNA-Seq	METAGENOMIC

## Sheet: S5 - SARS2 read counts
Lab code	Sequencing run	SARS2 paired read count	SARS2 covered bases	Sample type	Sample category	Library name	Stall ID
A20	SRR23971533	10197098	29516	sars2_amplicon	market_west_Jan1	Env_0020	West|7|15-17
B5	SRR23971484	2121910	29641	sars2_amplicon	market_west_Jan1	Env_0126	West|5|6-8
F54	SRR23971416	1921583	29640	sars2_amplicon	market_west_Jan1	Env_0354	West|2|14
F13	SRR23971473	510287	29789	sars2_amplicon	market_west_Jan1	Env_0313	West|11|15
F13	SRR23971591	263085	29784	sars2_amplicon	market_west_Jan1	Env_0313	West|11|15
F13	SRR23971580	197351	29683	market_metagenome	market_west_Jan1	Env_0313	West|11|15
F54	SRR23971582	46392	29680	market_metagenome	market_west_Jan1	Env_0354	West|2|14
F100	SRR23971579	3235	2302	market_metagenome	market_west_Jan1	Env_0400	West|4|X4-X6
B5	SRR23971573	689	25994	market_metagenome	market_west_Jan1	Env_0126	West|5|6-8
B17	SRR23971572	183	11672	market_metagenome	market_west_Jan1	Env_0138	West|15|44
A61	SRR23971510	148	12311	market_metagenome	market_west_Jan1	Env_0061	West|7|20-22-24
F98	SRR23971583	137	12386	market_metagenome	market_west_Jan1	Env_0398	West|4|X4-X6
F46	SRR23971581	103	6602	market_metagenome	market_west_Jan1	Env_0346	West|2|24
A18	SRR23971505	102	6594	market_metagenome	market_west_Jan1	Env_0018	West|7|15-17
A15	SRR23971504	83	3811	market_metagenome	market_west_Jan1	Env_0015	West|4|26
A55	SRR23971509	79	7951	market_metagenome	market_west_Jan1	Env_0055	West|7|25
D32	SRR23971574	69	5550	market_metagenome	market_west_Jan1	Env_0213	West|15|15
A87	SRR23971567	55	805	market_metagenome	market_west_Jan1	Env_0087	West|4|28
E7	SRR23971578	35	3770	market_metagenome	market_west_Jan1	Env_0221	West|2|5
A101	SRR23971502	28	1123	market_metagenome	market_west_Jan1	Env_0101	West|4|19
E61	SRR23971576	28	3785	market_metagenome	market_east_Jan1	Env_0275	East|6|1-3
A2	SRR23971506	26	3067	market_metagenome	market_west_Jan1	Env_0002	West|7|15-17
A63	SRR23971512	24	2629	market_metagenome	market_west_Jan1	Env_0063	West|7|16-18
A20	SRR23971507	22	2101	market_metagenome	market_west_Jan1	Env_0020	West|7|15-17
A33	SRR23971508	14	1698	market_metagenome	market_west_Jan1	Env_0033	West|7|NA
RLC-3	SRR23971517	13	1328	other_metagenome	warehouse	Env_0868	Warehouse|8|25
A90	SRR23971570	10	1538	market_metagenome	market_west_Jan1	Env_0090	West|4|26
A88	SRR23971569	8	1156	market_metagenome	market_west_Jan1	Env_0088	West|4|28
Q68	SRR23971451	7	301	market_metagenome	market_629_Jan12	Env_0583	West|6|29-31-33
E48	SRR23971575	5	830	market_metagenome	market_east_Jan1	Env_0262	East|9|22
Q64	SRR23971450	5	215	market_metagenome	market_629_Jan12	Env_0579	West|6|29-31-33
CSSQ-1-1	SRR23971562	5	137	not_market	non_market_sewage	Env_0788
Q37	SRR23971448	5	215	market_metagenome	market_825	Env_0552	West|8|25
SJ-D	SRR23971515	3	343	other_metagenome	warehouse	Env_0862	Warehouse|8|25
Q69	SRR23971453	2	86	market_metagenome	market_629_Jan12	Env_0584	West|6|29-31-33
A96	SRR23971571	2	112	market_metagenome	market_west_Jan1	Env_0096	West|4|24
Q70	SRR23971454	2	86	market_metagenome	market_629_Jan12	Env_0585	West|6|29-31-33
A14	SRR23971503	2	186	market_metagenome	market_west_Jan1	Env_0014	West|4|26
WWS-2#-2	SRR23971514	2	279	sewage_metagenome	market_sewage_west	Env_0820	West|NA|NA
Q61	SRR23971449	1	43	market_metagenome	market_629_Jan12	Env_0576	West|6|29-31-33
HJ200021-20200112-1	SRR23971540	0	0	market_metagenome	market_stall_wildlife	Env_0536	West|9|35-37
06-29-abv1	SRR23971430	0	0	market_metagenome	market_629_late	Env_0620	West|6|29
1-29-23	SRR23971543	0	0	market_metagenome	market_east_late	Env_0701	East|11|9
HJ200006-20200112-1	SRR23971524	0	0	market_metagenome	market_stall_wildlife	Env_0521	West|9|34-36
HJ200013-20200112-1	SRR23971531	0	0	market_metagenome	market_stall_wildlife	Env_0528	West|9|38
HJ200048-20200112-1	SRR23971487	0	0	market_metagenome	market_stall_wildlife	Env_0563	West|8|36-38
WS-2-3	SRR23971459	0	0	sewage_metagenome	market_sewage_west	Env_0748	West|NA|NA
8-25-D	SRR23971587	0	0	market_metagenome	market_825_late	Env_0717	West|8|25
EWS-2#-2	SRR23971492	0	0	sewage_metagenome	market_sewage_east	Env_0813	East|NA|NA
1-27-11	SRR23971593	0	0	market_metagenome	single_end_duplicate	Env_0642	West|3|13
CSSQ-1-2	SRR23971563	0	0	not_market	non_market_sewage	Env_0789
CSSQ-1-3	SRR23971460	0	0	not_market	non_market_sewage	Env_0790
8-25-BX	SRR23971549	0	0	market_metagenome	market_825_late	Env_0714	West|8|25
C17_2	SRR23971439	0	0	market_metagenome	market_west_late	Env_0847	West|6|34
HXJC4-1-2	SRR23971436	0	0	not_market	non_market_sewage	Env_0801
HJ200056-20200112-1	SRR23971417	0	0	market_metagenome	market_stall_wildlife	Env_0571	West|8|37
HJ200017-20200112-1	SRR23971536	0	0	market_metagenome	market_stall_wildlife	Env_0532	West|9|38
w-zong-1	SRR23971499	0	0	sewage_metagenome	market_west_drain	Env_0829	West|1|NA
HJ200038-20200112-1	SRR23971476	0	0	market_metagenome	market_825	Env_0553	West|8|25
W-8-25-L2	SRR23971545	0	0	market_metagenome	single_end_duplicate	Env_0809	West|8|25
HJ200024-20200112-1	SRR23971589	0	0	market_metagenome	market_stall_wildlife	Env_0539	West|9|35-37
HJ200051-20200112-1	SRR23971411	0	0	market_metagenome	market_stall_wildlife	Env_0566	West|8|37
HJ200054-20200112-1	SRR23971414	0	0	market_metagenome	market_stall_wildlife	Env_0569	West|8|37
HXJMHL-1-2	SRR23971560	0	0	not_market	non_market_sewage	Env_0768
SJ-L3	SRR23971516	0	0	other_metagenome	warehouse	Env_0865	Warehouse|8|25
HJ200029-20200112-1	SRR23971467	0	0	market_metagenome	market_stall_wildlife	Env_0544	West|9|35-37
7-26-PSW	SRR23971546	0	0	market_metagenome	market_west_late	Env_0707	West|7|26
HJ200010-20200112-1	SRR23971528	0	0	market_metagenome	market_stall_wildlife	Env_0525	West|9|34-36
HJ200058-20200112-1	SRR23971419	0	0	market_metagenome	market_stall_wildlife	Env_0573	West|8|37
HJ200030-20200112-1	SRR23971468	0	0	market_metagenome	market_stall_wildlife	Env_0545	West|9|35-37
HJ200063-20200112-1	SRR23971423	0	0	market_metagenome	market_629_Jan12	Env_0578	West|6|29-31-33
1-27-33	SRR23971584	0	0	market_metagenome	market_west_drain	Env_0660	West|6|29-33
YCHC2-1-2	SRR23971564	0	0	not_market	non_market_sewage	Env_0798
W-8-25-D1	SRR23971461	0	0	market_metagenome	market_825_late	Env_0806	West|8|25
CCDC-760	SRR23971522	0	0	market_metagenome	market_825_late	Env_0909	West|8|25
HJ200049-20200112-1	SRR23971488	0	0	market_metagenome	market_stall_wildlife	Env_0564	West|8|36-38
W-8-25-L	SRR23971490	0	0	market_metagenome	market_825_late	Env_0808	West|8|25
8-25-D_2	SRR23971550	0	0	market_metagenome	market_825_late	Env_0715	West|8|25
8-25-M1	SRR23971456	0	0	market_metagenome	market_825_late	Env_0719	West|8|25
7-26-PSN	SRR23971547	0	0	market_metagenome	market_west_late	Env_0708	West|7|26
W-8-25-D2	SRR23971427	0	0	market_metagenome	single_end_duplicate	Env_0807	West|8|25
HJ200023-20200112-1	SRR23971542	0	0	market_metagenome	market_stall_wildlife	Env_0538	West|9|35-37
1-27-52	SRR23971434	0	0	market_metagenome	market_west_drain	Env_0674	West|15|22
WS-2-1	SRR23971458	0	0	sewage_metagenome	market_sewage_west	Env_0746	West|NA|NA
8-25-CK	SRR23971551	0	0	market_metagenome	market_825_late	Env_0716	West|8|25
629-L-1	SRR23971500	0	0	market_metagenome	market_629_late	Env_0889	West|6|29
629-8-L7	SRR23971447	0	0	market_metagenome	market_629_late	Env_0882	West|6|29
HJ200067-20200112-1	SRR23971426	0	0	market_metagenome	market_629_Jan12	Env_0582	West|6|29-31-33
CCDC-758	SRR23971588	0	0	market_metagenome	market_825_late	Env_0907	West|8|25
E-10-29-2	SRR23971440	0	0	market_metagenome	market_west_late	Env_0856	West|10|29
HJ200007-20200112-1	SRR23971525	0	0	market_metagenome	market_stall_wildlife	Env_0522	West|9|34-36
HJ200055-20200112-1	SRR23971415	0	0	market_metagenome	market_stall_wildlife	Env_0570	West|8|37
w-6-29-33	SRR23971498	0	0	market_metagenome	market_west_drain	Env_0828	West|6|29-33
WS-4-1	SRR23971554	0	0	sewage_metagenome	market_sewage_east	Env_0751	East|NA|NA
HJ200062-20200112-1	SRR23971422	0	0	market_metagenome	market_629_Jan12	Env_0577	West|6|29-31-33
1-29-19	SRR23971435	0	0	east_drain	market_east_drain	Env_0697	East|9|35
HXJC4-1-3	SRR23971513	0	0	not_market	non_market_sewage	Env_0802
HJ200015-20200112-1	SRR23971534	0	0	market_metagenome	market_stall_wildlife	Env_0530	West|9|38
HJ200065-20200112-1	SRR23971424	0	0	market_metagenome	market_629_Jan12	Env_0580	West|6|29-31-33
HJ200039-20200112-1	SRR23971477	0	0	market_metagenome	market_825	Env_0554	West|8|25
1-29-4	SRR23971586	0	0	market_metagenome	market_east_drain	Env_0682	East|4|5-7-9
C12_2	SRR23971438	0	0	other_metagenome	market_west_late	Env_0842	West|5|NA
1-27-12	SRR23971432	0	0	market_metagenome	market_west_drain	Env_0643	West|1|2
EWS-3#-2	SRR23971556	0	0	sewage_metagenome	single_end_duplicate	Env_0815	East|NA|NA
HJ200053-20200112-1	SRR23971413	0	0	market_metagenome	market_stall_wildlife	Env_0568	West|8|37
HJ200028-20200112-1	SRR23971466	0	0	market_metagenome	market_stall_wildlife	Env_0543	West|9|35-37
HXJC4-1-1	SRR23971566	0	0	not_market	non_market_sewage	Env_0800
W-8-25-D2	SRR23971462	0	0	market_metagenome	market_825_late	Env_0807	West|8|25
10-31-abv2	SRR23971429	0	0	market_metagenome	market_west_late	Env_0619	West|10|31
7-26-DH	SRR23971548	0	0	market_metagenome	market_west_late	Env_0712	West|7|26
8-25-Long	SRR23971558	0	0	market_metagenome	market_825_late	Env_0756	West|8|25
WWS-1#-2	SRR23971495	0	0	sewage_metagenome	market_sewage_west	Env_0817	West|NA|NA
HJ200001-20200112-1	SRR23971518	0	0	market_metagenome	market_stall_wildlife	Env_0516	West|9|34-36
HJ200041-20200112-1	SRR23971479	0	0	market_metagenome	market_stall_wildlife	Env_0556	West|8|36-38
HJ200045-20200112-1	SRR23971483	0	0	market_metagenome	market_stall_wildlife	Env_0560	West|8|36-38
10-31-In2	SRR23971428	0	0	market_metagenome	market_west_late	Env_0617	West|10|31
CCDC-746	SRR23971577	0	0	market_metagenome	market_629_late	Env_0895	West|6|29
WWS-1#	SRR23971494	0	0	sewage_metagenome	market_sewage_west	Env_0816	West|NA|NA
HJ200032-20200112-1	SRR23971470	0	0	market_metagenome	market_825	Env_0547	West|8|25
HJ200036-20200112-1	SRR23971475	0	0	market_metagenome	market_825	Env_0551	West|8|25
HJ200066-20200112-1	SRR23971425	0	0	market_metagenome	market_629_Jan12	Env_0581	West|6|29-31-33
1-27-28	SRR23971433	0	0	market_metagenome	market_west_drain	Env_0657	West|7|34
CCDC-454	SRR23971442	0	0	market_metagenome	market_stall_wildlife_late	Env_0873	West|9|34
8-25-D2	SRR23971557	0	0	market_metagenome	market_825_late	Env_0754	West|8|25
HJ200002-20200112-1	SRR23971519	0	0	market_metagenome	market_stall_wildlife	Env_0517	West|9|34-36
HJ200008-20200112-1	SRR23971526	0	0	market_metagenome	market_stall_wildlife	Env_0523	West|9|34-36
HJ200052-20200112-1	SRR23971412	0	0	market_metagenome	market_stall_wildlife	Env_0567	West|8|37
HJ200044-20200112-1	SRR23971482	0	0	market_metagenome	market_stall_wildlife	Env_0559	West|8|36-38
WS-1-1	SRR23971457	0	0	sewage_metagenome	market_sewage_west	Env_0742	West|NA|NA
8-25-D1	SRR23971555	0	0	market_metagenome	market_825_late	Env_0753	West|8|25
JXRJ-1-1	SRR23971561	0	0	not_market	non_market_sewage	Env_0770
7-26-BX	SRR23971544	0	0	market_metagenome	market_west_late	Env_0705	West|7|26
Outside-5	SRR23971559	0	0	other_metagenome	market_west_drain	Env_0759	West|5|NA
HJ200034-20200112-1	SRR23971472	0	0	market_metagenome	market_825	Env_0549	West|8|25
HJ200025-20200112-1	SRR23971463	0	0	market_metagenome	market_stall_wildlife	Env_0540	West|9|35-37
HJ200046-20200112-1	SRR23971485	0	0	market_metagenome	market_stall_wildlife	Env_0561	West|8|36-38
HJ200047-20200112-1	SRR23971486	0	0	market_metagenome	market_stall_wildlife	Env_0562	West|8|36-38
629-3-C	SRR23971444	0	0	market_metagenome	market_629_late	Env_0877	West|6|29
YCHC2-1-3	SRR23971565	0	0	not_market	non_market_sewage	Env_0799
WWS-2#-3	SRR23971497	0	0	sewage_metagenome	market_sewage_west	Env_0821	West|NA|NA
HJ200004-20200112-1	SRR23971521	0	0	market_metagenome	market_stall_wildlife	Env_0519	West|9|34-36
1-27-11	SRR23971431	0	0	market_metagenome	market_west_drain	Env_0642	West|3|13
HJ200011-20200112-1	SRR23971529	0	0	market_metagenome	market_stall_wildlife	Env_0526	West|9|38
CCDC-744	SRR23971511	0	0	market_metagenome	market_629_late	Env_0893	West|6|29
W-8-25-L2	SRR23971491	0	0	market_metagenome	market_825_late	Env_0809	West|8|25
8-25-M2	SRR23971552	0	0	market_metagenome	market_825_late	Env_0720	West|8|25
HJ200042-20200112-1	SRR23971480	0	0	market_metagenome	market_stall_wildlife	Env_0557	West|8|36-38
HJ200016-20200112-1	SRR23971535	0	0	market_metagenome	market_stall_wildlife	Env_0531	West|9|38
HJ200060-20200112-1	SRR23971421	0	0	market_metagenome	market_stall_wildlife	Env_0575	West|8|37
HJ200043-20200112-1	SRR23971481	0	0	market_metagenome	market_stall_wildlife	Env_0558	West|8|36-38
C9_2	SRR23971437	0	0	other_metagenome	market_west_late	Env_0839	West|5|NA
HJ200031-20200112-1	SRR23971469	0	0	market_metagenome	market_825	Env_0546	West|8|25
1-29-8	SRR23971455	0	0	market_metagenome	market_east_drain	Env_0686	East|5|11
WWS-1#-2	SRR23971568	0	0	sewage_metagenome	single_end_duplicate	Env_0817	West|NA|NA
629-1-L1	SRR23971443	0	0	market_metagenome	market_629_late	Env_0875	West|6|29
HJ200018-20200112-1	SRR23971537	0	0	market_metagenome	market_stall_wildlife	Env_0533	West|9|38
WS-4-2	SRR23971590	0	0	sewage_metagenome	market_sewage_east	Env_0752	East|NA|NA
HJ200009-20200112-1	SRR23971527	0	0	market_metagenome	market_stall_wildlife	Env_0524	West|9|34-36
HJ200022-20200112-1	SRR23971541	0	0	market_metagenome	market_stall_wildlife	Env_0537	West|9|35-37
wws-1#-0	SRR23971501	0	0	sewage_metagenome	market_sewage_west	Env_0830	West|1|NA
HJ200012-20200112-1	SRR23971530	0	0	market_metagenome	market_stall_wildlife	Env_0527	West|9|38
wws-1#-0	SRR23971592	0	0	sewage_metagenome	single_end_duplicate	Env_0830	West|1|NA
HJ200035-20200112-1	SRR23971474	0	0	market_metagenome	market_825	Env_0550	West|8|25
HJ200057-20200112-1	SRR23971418	0	0	market_metagenome	market_stall_wildlife	Env_0572	West|8|37
629-11-L	SRR23971452	0	0	market_metagenome	market_629_late	Env_0885	West|6|29
HJ200040-20200112-1	SRR23971478	0	0	market_metagenome	market_825	Env_0555	West|8|25
HJ200033-20200112-1	SRR23971471	0	0	market_metagenome	market_825	Env_0548	West|8|25
HJ200005-20200112-1	SRR23971523	0	0	market_metagenome	market_stall_wildlife	Env_0520	West|9|34-36
WWS-1#-3	SRR23971496	0	0	sewage_metagenome	market_sewage_west	Env_0818	West|NA|NA
1-27-37	SRR23971585	0	0	market_metagenome	market_west_drain	Env_0664	West|10|4
HJ200059-20200112-1	SRR23971420	0	0	market_metagenome	market_stall_wildlife	Env_0574	West|8|37
HJ200027-20200112-1	SRR23971465	0	0	market_metagenome	market_stall_wildlife	Env_0542	West|9|35-37
w-6-29-33	SRR23971446	0	0	market_metagenome	single_end_duplicate	Env_0828	West|6|29-33
HJ200014-20200112-1	SRR23971532	0	0	market_metagenome	market_stall_wildlife	Env_0529	West|9|38
629-5-L4	SRR23971445	0	0	market_metagenome	market_629_late	Env_0879	West|6|29
HJ200003-20200112-1	SRR23971520	0	0	market_metagenome	market_stall_wildlife	Env_0518	West|9|34-36
HJ200026-20200112-1	SRR23971464	0	0	market_metagenome	market_stall_wildlife	Env_0541	West|9|35-37
E-A-7-1	SRR23971441	0	0	other_metagenome	market_east_late	Env_0858	East|Accessory Street|7
WS-3-1	SRR23971553	0	0	sewage_metagenome	market_sewage_east	Env_0749	East|NA|NA
629-13-L	SRR23971489	0	0	market_metagenome	market_629_late	Env_0887	West|6|29
HJ200019-20200112-1	SRR23971538	0	0	market_metagenome	market_stall_wildlife	Env_0534	West|9|38
HJ200020-20200112-1	SRR23971539	0	0	market_metagenome	market_stall_wildlife	Env_0535	West|9|38
HJ200050-20200112-1	SRR23971410	0	0	market_metagenome	market_stall_wildlife	Env_0565	West|8|36-38
EWS-3#-2	SRR23971493	0	0	sewage_metagenome	market_sewage_east	Env_0815	East|NA|NA

## Sheet: S6 - Animal scientific names
Reference	Species	Class	Group	Common_name	Genus	Xiao_observed_genus	Xiao_category
NC_020645.1	Arctonyx collaris	Mammalia	Mammal	greater hog badger	Arctonyx	TRUE	Observed Xiao 2021
KX964606.1	Erinaceus amurensis	Mammalia	Mammal	Amur hedgehog	Erinaceus	TRUE	Observed Xiao 2021
KR816507.1	Hystrix brachyura	Mammalia	Mammal	Malayan porcupine	Hystrix	TRUE	Observed Xiao 2021
NC_069637.1	Hystrix indica	Mammalia	Mammal	Indian crested porcupine	Hystrix	TRUE	Observed Xiao 2021
NC_025316.1	Lepus sinensis	Mammalia	Mammal	Chinese hare	Lepus	TRUE	Observed Xiao 2021
NC_018367.1	Marmota himalayana	Mammalia	Mammal	Himalayan marmot	Marmota	TRUE	Observed Xiao 2021
NC_004069.1	Muntiacus reevesi	Mammalia	Mammal	Reeves' muntjac	Muntiacus	TRUE	Observed Xiao 2021
NC_020637.1	Mustela sibirica	Mammalia	Mammal	Siberian weasel	Mustela	TRUE	Observed Xiao 2021
NC_035866.1	Myocastor coypus	Mammalia	Mammal	nutria	Myocastor	TRUE	Observed Xiao 2021
NC_013700.1	Nyctereutes procyonoides	Mammalia	Mammal	raccoon dog	Nyctereutes	TRUE	Observed Xiao 2021
NC_029403.1	Paguma larvata	Mammalia	Mammal	masked palm civet	Paguma	TRUE	Observed Xiao 2021
NC_021478.1	Rhizomys pruinosus	Mammalia	Mammal	hoary bamboo rat	Rhizomys	TRUE	Observed Xiao genus
NC_026124.1	Rhizomys sinensis	Mammalia	Mammal	Chinese bamboo rat	Rhizomys	TRUE	Observed Xiao 2021
NC_039104.1	Rhizomys sumatrensis	Mammalia	Mammal	large bamboo rat	Rhizomys	TRUE	Observed Xiao genus
NC_012095.1	Sus scrofa	Mammalia	Mammal	wild boar	Sus	TRUE	Observed Xiao 2021
NC_026529.1	Vulpes lagopus	Mammalia	Mammal	Arctic fox	Vulpes	TRUE	Observed Xiao genus
NC_008434.1	Vulpes vulpes	Mammalia	Mammal	red fox	Vulpes	TRUE	Observed Xiao 2021
NC_006853.1	Bos taurus	Mammalia	Mammal	cattle	Bos	FALSE	Other
NC_006295.1	Bubalus carabanensis	Mammalia	Mammal	carabao	Bubalus	FALSE	Other
NC_002008.4	Canis lupus familiaris	Mammalia	Mammal	dog	Canis	FALSE	Other
KR866125.1	Capra hircus	Mammalia	Mammal	goat	Capra	FALSE	Other
NC_008066.1	Chlorocebus sabaeus	Mammalia	Mammal	green monkey	Chlorocebus	FALSE	Other
NC_001640.1	Equus caballus	Mammalia	Mammal	horse	Equus	FALSE	Other
NC_001700.1	Felis catus	Mammalia	Mammal	domestic cat	Felis	FALSE	Other
NC_005033.1	Hemiechinus auritus	Mammalia	Mammal	long-eared hedgehog	Hemiechinus	FALSE	Other
NC_012920.1	Homo sapiens	Mammalia	Mammal	human	Homo	FALSE	Human
MN400429.1	Melogale moschata	Mammalia	Mammal	Chinese ferret-badger	Melogale	FALSE	Other
NC_001913.1	Oryctolagus cuniculus	Mammalia	Mammal	rabbit	Oryctolagus	FALSE	Other
NC_036369.1	Otocyon megalotis	Mammalia	Mammal	bat-eared fox	Otocyon	FALSE	Other
NC_026063.1	Ovis orientalis	Mammalia	Mammal	sheep	Ovis	FALSE	Other
NC_012389.1	Rattus exulans	Mammalia	Mammal	Polynesian rat	Rattus	FALSE	Other
NC_011638.1	Rattus tanezumi	Mammalia	Mammal	Asian house rat	Rattus	FALSE	Other
NC_014861.1	Rattus tunneyi	Mammalia	Mammal	Tunney's rat	Rattus	FALSE	Other
N/A	Martes americana	Mammalia	Mammal	American marten	Martes	FALSE	Not in market, in virus tree
N/A	Mephitis mephitis	Mammalia	Mammal	Striped skunk	Mephitis	FALSE	Not in market, in virus tree
N/A	Ailurus fulgens	Mammalia	Mammal	Red panda	Ailurus	FALSE	Not in market, in virus tree
N/A	Lupulella adusta	Mammalia	Mammal	Side-striped jackal	Lupulella	FALSE	Not in market, in virus tree
N/A	Mus musculus	Mammalia	Mammal	House mouse	Mustela	FALSE	Not in market, in virus tree
N/A	Allactaga sibirica	Mammalia	Mammal	Siberian jerboa	Allactaga	FALSE	Not in market, in virus tree
N/A	Bandicota indica	Mammalia	Mammal	bandicoot rat	Bandicota	FALSE	Not in market, in virus tree
NC_024751.1	Caridina gracilipes	Malacostraca	Crustacean	freshwater shrimp	Caridina	FALSE	Aquatic animals
NC_013246.1	Charybdis japonica	Malacostraca	Crustacean	shore swimming crab	Charybdis	FALSE	Aquatic animals
NC_006992.1	Eriocheir sinensis	Malacostraca	Crustacean	Chinese mitten crab	Eriocheir	FALSE	Aquatic animals
NC_015073.1	Macrobrachium nipponense	Malacostraca	Crustacean	oriental river prawn	Macrobrachium	FALSE	Aquatic animals
NC_006880.1	Macrobrachium rosenbergii	Malacostraca	Crustacean	giant freshwater prawn	Macrobrachium	FALSE	Aquatic animals
NC_029457.1	Metapenaeopsis dalei	Malacostraca	Crustacean	kishi velvet shrimp	Metapenaeopsis	FALSE	Aquatic animals
NC_023823.1	Neocaridina denticulata	Malacostraca	Crustacean	Japanese swamp shrimp	Neocaridina	FALSE	Aquatic animals
NC_014342.1	Oratosquilla oratoria	Malacostraca	Crustacean	Japanese mantis shrimp	Oratosquilla	FALSE	Aquatic animals
NC_009626.1	Penaeus vannamei	Malacostraca	Crustacean	Pacific white shrimp	Penaeus	FALSE	Aquatic animals
NC_005037.1	Portunus trituberculatus	Malacostraca	Crustacean	swimming crab	Portunus	FALSE	Aquatic animals
NC_012569.1	Scylla olivacea	Malacostraca	Crustacean	orange mud crab	Scylla	FALSE	Aquatic animals
NC_027605.1	Elaphe schrenckii	Lepidosauria	Reptile	Amur rat snake	Elaphe	TRUE	Observed Xiao 2021
NC_011389.1	Naja atra	Lepidosauria	Reptile	Chinese cobra	Naja	TRUE	Observed Xiao 2021
NC_028049.1	Ptyas dhumnades	Lepidosauria	Reptile	Chinese ratsnake	Ptyas	TRUE	Observed Xiao 2021
NC_030041.1	Ptyas mucosa	Lepidosauria	Reptile	Dhaman	Ptyas	TRUE	Observed Xiao 2021
NC_024559.1	Lycodon rufozonatus	Lepidosauria	Reptile	red-banded snake	Lycodon	FALSE	Other
NC_014295.1	Apis cerana	Insecta	Other	Asiatic honeybee	Apis	FALSE	Other
NC_018549.1	Blattella bisignata	Insecta	Other	double-striped cockroach	Blattella	FALSE	Other
NC_012901.1	Blattella germanica	Insecta	Other	German cockroach	Blattella	FALSE	Other
NC_002355.1	Bombyx mori	Insecta	Other	domestic silkworm	Bombyx	FALSE	Other
NC_029215.1	Calliphora chinghaiensis	Insecta	Other	blowfly	Calliphora	FALSE	Other
NC_046036.1	Carpophilus dimidiatus	Insecta	Other	cornsap beetle	Carpophilus	FALSE	Other
NC_060839.1	Clogmia albipunctata	Insecta	Other	mothmidge	Clogmia	FALSE	Other
NC_049858.1	Ctenocephalides felis	Insecta	Other	cat flea	Ctenocephalides	FALSE	Other
NC_041412.1	Dasyhippus barbipes	Insecta	Other	grasshopper	Dasyhippus	FALSE	Other
NC_059757.1	Eophileurus chinensis	Insecta	Other	scarab beetle	Eophileurus	FALSE	Other
NC_046756.1	Epophthalmia elegans	Insecta	Other	regal pond cruiser	Epophthalmia	FALSE	Other
NC_023839.1	Liposcelis decolor	Insecta	Other	booklouse	Liposcelis	FALSE	Other
NC_025504.1	Liposcelis entomophila	Insecta	Other	booklouse	Liposcelis	FALSE	Other
NC_025503.1	Liposcelis entomophila	Insecta	Other	booklouse	Liposcelis	FALSE	Other
NC_051486.1	Monomorium pharaonis	Insecta	Other	pharaoh ant	Monomorium	FALSE	Other
NC_016956.1	Periplaneta americana	Insecta	Other	American cockroach	Periplaneta	FALSE	Other
NC_006076.1	Periplaneta fuliginosa	Insecta	Other	smokybrown cockroach	Periplaneta	FALSE	Other
NC_027961.1	Plodia interpunctella	Insecta	Other	Indianmeal moth	Plodia	FALSE	Other
NC_023453.1	Protaetia brevitarsis	Insecta	Other	white-spotted flower chafer	Protaetia	FALSE	Other
NC_030764.1	Sitophilus zeamais	Insecta	Other	maize weevil	Sitophilus	FALSE	Other
NC_010197.1	Bugula neritina	Gymnolaemata	Other	brown bryozoan	Bugula	FALSE	Aquatic animals
NC_023080.1	Babylonia areolata	Gastropoda	Other	spotted babylon	Babylonia	FALSE	Aquatic animals
NC_018536.1	Galba pervia	Gastropoda	Other	freshwater snail	Galba	FALSE	Aquatic animals
NC_031362.1	Haliotis discus	Gastropoda	Other	disc abalone	Haliotis	FALSE	Aquatic animals
NC_023253.1	Physella acuta	Gastropoda	Other	tadpole snail	Physella	FALSE	Aquatic animals
NC_024586.1	Pomacea canaliculata	Gastropoda	Other	apple snail	Pomacea	FALSE	Aquatic animals
NC_027503.1	Pomacea maculata	Gastropoda	Other	giant apple snail	Pomacea	FALSE	Aquatic animals
NC_013568.1	Rotaria rotatoria	Eurotatoria	Other	bdelloid rotifer	Rotaria	FALSE	Other
NC_065213.1	Eisenia fetida	Clitellata	Other	common brandling worm	Eisenia	FALSE	Other
NC_035106.1	Diploscapter coronatus	Chromadorea	Other	nematode	Diploscapter	FALSE	Other
NC_013815.1	Metastrongylus salmi	Chromadorea	Other	lungworm	Metastrongylus	FALSE	Other
NC_028229.1	Strongyloides venezuelensis	Chromadorea	Other	threadworm	Strongyloides	FALSE	Other
NC_010773.1	Toxocara cati	Chromadorea	Other	cat roundworm	Toxocara	FALSE	Other
NC_061250.1	Spirometra ranarum	Cestoda	Other	tapeworm	Spirometra	FALSE	Other
NC_036351.1	Amphioctopus marginatus	Cephalopoda	Other	coconut octopus	Amphioctopus	FALSE	Aquatic animals
NC_007895.1	Sepia officinalis	Cephalopoda	Other	common cuttlefish	Sepia	FALSE	Aquatic animals
NC_056354.1	Alectryonella plicatula	Bivalvia	Bivalves	fingerprint oyster	Alectryonella	FALSE	Aquatic animals
NC_024927.1	Anadara sativa	Bivalvia	Bivalves	ark clam	Anadara	FALSE	Aquatic animals
NC_009687.1	Argopecten irradians	Bivalvia	Bivalves	bay scallop	Argopecten	FALSE	Aquatic animals
NC_020028.1	Atrina pectinata	Bivalvia	Bivalves	pen shell	Atrina	FALSE	Aquatic animals
NC_048487.1	Mercenaria mercenaria	Bivalvia	Bivalves	northern quahog	Mercenaria	FALSE	Aquatic animals
NC_014809.1	Meretrix lusoria	Bivalvia	Bivalves	Asian hard clam	Meretrix	FALSE	Aquatic animals
NC_056622.1	Mizuhopecten yessoensis	Bivalvia	Bivalves	Yesso scallop	Mizuhopecten	FALSE	Aquatic animals
NC_030633.1	Mytilus chilensis	Bivalvia	Bivalves	Chilean blue mussel	Mytilus	FALSE	Aquatic animals
NC_024733.1	Mytilus coruscus	Bivalvia	Bivalves	Korean mussel	Mytilus	FALSE	Aquatic animals
NC_031332.1	Ruditapes philippinarum	Bivalvia	Bivalves	Manila clam	Ruditapes	FALSE	Aquatic animals
NC_011075.1	Sinonovacula constricta	Bivalvia	Bivalves	Chinese razor clam	Sinonovacula	FALSE	Aquatic animals
NC_020585.1	Alectoris chukar	Aves	Bird	chukar partridge	Alectoris	TRUE	Observed Xiao 2021
NC_015526.1	Phasianus colchicus	Aves	Bird	Ring-necked pheasant	Phasianus	TRUE	Observed Xiao 2021
KX585864.1	Accipiter gularis	Aves	Bird	Japanese sparrowhawk	Accipiter	FALSE	Other
NC_025580.1	Accipiter nisus	Aves	Bird	Eurasian sparrowhawk	Accipiter	FALSE	Other
NC_026082.1	Accipiter virgatus	Aves	Bird	besra	Accipiter	FALSE	Other
CM045469.1	Aix galericulata	Aves	Bird	mandarin duck	Aix	FALSE	Other
NC_022418.1	Anas poecilorhyncha	Aves	Bird	Indian spot-billed duck	Anas	FALSE	Other
NC_039888.1	Anser albifrons	Aves	Bird	White-fronted goose	Anser	FALSE	Other
NC_025923.1	Botaurus stellaris	Aves	Bird	Eurasian bittern	Botaurus	FALSE	Other
NC_038219.1	Bubo bubo	Aves	Bird	Eurasian eagle-owl	Bubo	FALSE	Other
NC_003128.3	Buteo buteo	Aves	Bird	common buzzard	Buteo	FALSE	Other
NC_048989.1	Columba hodgsonii	Aves	Bird	speckled wood-pigeon	Columba	FALSE	Other
LC541478.1	Columba janthina	Aves	Bird	Japanese wood-pigeon	Columba	FALSE	Other
NC_013978.1	Columba livia	Aves	Bird	rock pigeon	Columba	FALSE	Other
NC_030603.1	Copsychus saularis	Aves	Bird	Oriental magpie-robin	Copsychus	FALSE	Other
NC_003408.1	Coturnix japonica	Aves	Bird	Japanese quail	Coturnix	FALSE	Other
NC_007691.1	Cygnus columbianus	Aves	Bird	tundra swan	Cygnus	FALSE	Other
NC_025500.1	Fulica atra	Aves	Bird	Eurasian coot	Fulica	FALSE	Other
NC_015236.1	Gallinula chloropus	Aves	Bird	common moorhen	Gallinula	FALSE	Other
NC_053523.1	Gallus gallus	Aves	Bird	chicken	Gallus	FALSE	Other
NC_034296.1	Glaucidium cuculoides	Aves	Bird	Asian barred owlet	Glaucidium	FALSE	Other
NC_008140.1	Podiceps cristatus	Aves	Bird	great crested grebe	Podiceps	FALSE	Other
NC_025521.1	Scolopax rusticola	Aves	Bird	Eurasian woodcock	Scolopax	FALSE	Other
NC_031447.1	Streptopelia orientalis	Aves	Bird	eastern turtle dove	Streptopelia	FALSE	Other
NC_025637.1	Vanellus vanellus	Aves	Bird	northern lapwing	Vanellus	FALSE	Other
NC_021469.1	Ascidiella aspersa	Ascidiacea	Other	European sea squirt	Ascidiella	FALSE	Aquatic animals
NC_024103.1	Botrylloides leachii	Ascidiacea	Other	Leach's sea squirt	Botrylloides	FALSE	Aquatic animals
NC_062715.1	Blomia tropicalis	Arachnida	Other	tropical mite	Blomia	FALSE	Other
NC_048990.1	Carpoglyphus lactis	Arachnida	Other	prune mite	Carpoglyphus	FALSE	Other
NC_067498.1	Chortoglyphus arcuatus	Arachnida	Other	storage mite	Chortoglyphus	FALSE	Other
NC_013184.1	Dermatophagoides farinae	Arachnida	Other	American house dust mite	Dermatophagoides	FALSE	Other
NC_005292.1	Haemaphysalis flava	Arachnida	Other	tick	Haemaphysalis	FALSE	Other
NC_038207.1	Histiostoma feroniarum	Arachnida	Other	mite	Histiostoma	FALSE	Other
NC_062716.1	Lepidoglyphus destructor	Arachnida	Other	storage mite	Lepidoglyphus	FALSE	Other
NC_029755.1	Neoscona nautica	Arachnida	Other	brown sailor spider	Neoscona	FALSE	Other
NC_061975.1	Parasitus fimetorum	Arachnida	Other	mite	Parasitus	FALSE	Other
NC_028725.1	Tyrophagus longior	Arachnida	Other	storage mite	Tyrophagus	FALSE	Other
NC_026079.1	Tyrophagus putrescentiae	Arachnida	Other	cheese mite	Tyrophagus	FALSE	Other
NC_000933.1	Metridium senile	Anthozoa	Other	brown sea anemone	Metridium	FALSE	Aquatic animals
NC_004926.1	Andrias davidianus	Amphibia	Other	Chinese giant salamander	Andrias	FALSE	Other
NC_020048.1	Bufo tibetanus	Amphibia	Other	Tibetan toad	Bufo	FALSE	Other
JX181763.1	Hoplobatrachus rugulosus	Amphibia	Other	rugose frog	Hoplobatrachus	FALSE	Other
NC_048988.1	Abbottina binhi	Actinopteri	Fish	cyprinid fish	Abbottina	FALSE	Aquatic animals
NC_056780.1	Acanthopagrus latus	Actinopteri	Fish	yellowfin seabream	Acanthopagrus	FALSE	Aquatic animals
NC_047480.1	Benthosema pterotum	Actinopteri	Fish	skinnycheek lanternfish	Benthosema	FALSE	Aquatic animals
NC_035976.1	Carassius auratus	Actinopteri	Fish	goldfish	Carassius	FALSE	Aquatic animals
JX978723.1	Channa argus	Actinopteri	Fish	northern snakehead	Channa	FALSE	Aquatic animals
NC_025225.1	Channa asiatica	Actinopteri	Fish	small snakehead	Channa	FALSE	Aquatic animals
NC_036948.1	Channa gachua	Actinopteri	Fish	dwarf snakehead	Channa	FALSE	Aquatic animals
MF804538.1	Channa lucius	Actinopteri	Fish	Forest snakehead	Channa	FALSE	Aquatic animals
NC_009579.1	Coilia nasus	Actinopteri	Fish	Japanese grenadier anchovy	Coilia	FALSE	Aquatic animals
NC_018134.1	Ctenopharyngodon idella	Actinopteri	Fish	grass carp	Ctenopharyngodon	FALSE	Aquatic animals
NC_029771.1	Danio albolineatus	Actinopteri	Fish	pearl danio	Danio	FALSE	Aquatic animals
AP011213.1	Elopichthys bambusa	Actinopteri	Fish	yellowcheek carp	Elopichthys	FALSE	Aquatic animals
NC_020046.1	Epinephelus fuscoguttatus	Actinopteri	Fish	brown-marbled grouper	Epinephelus	FALSE	Aquatic animals
JX534239.1	Harpadon nehereus	Actinopteri	Fish	Bombay duck fish	Harpadon	FALSE	Aquatic animals
NC_008644.1	Hemibarbus barbus	Actinopteri	Fish	barbel steed	Hemibarbus	FALSE	Aquatic animals
NC_003489.1	Ictalurus punctatus	Actinopteri	Fish	channel catfish	Ictalurus	FALSE	Aquatic animals
NC_041647.1	Jaydia lineata	Actinopteri	Fish	Indian perch	Jaydia	FALSE	Aquatic animals
NC_011710.1	Larimichthys crocea	Actinopteri	Fish	large yellow croaker	Larimichthys	FALSE	Aquatic animals
NC_007439.1	Lates calcarifer	Actinopteri	Fish	barramundi perch	Lates	FALSE	Aquatic animals
NC_023828.1	Lophius litulon	Actinopteri	Fish	anglerfish	Lophius	FALSE	Aquatic animals
NC_020338.1	Luciobarbus capito	Actinopteri	Fish	Bulatmai barbel	Luciobarbus	FALSE	Aquatic animals
NC_021763.1	Micropercops swinhonis	Actinopteri	Fish	gudgeon	Micropercops	FALSE	Aquatic animals
NC_066925.1	Micropterus punctulatus	Actinopteri	Fish	spotted bass	Micropterus	FALSE	Aquatic animals
NC_022854.1	Misgurnus bipartitus	Actinopteri	Fish	loach	Misgurnus	FALSE	Aquatic animals
NC_003192.1	Monopterus albus	Actinopteri	Fish	swamp eel	Monopterus	FALSE	Aquatic animals
OM736804.1	Monopterus albus	Actinopteri	Fish	swamp eel	Monopterus	FALSE	Aquatic animals
NC_056403.1	Ophichthys cuchia	Actinopteri	Fish	cuchia	Ophichthys	FALSE	Aquatic animals
NC_013434.1	Oryzias sinensis	Actinopteri	Fish	Chinese medaka	Oryzias	FALSE	Aquatic animals
NC_023258.1	Pampus echinogaster	Actinopteri	Fish	pampus	Pampus	FALSE	Aquatic animals
NC_024430.1	Paracanthobrama guichenoti	Actinopteri	Fish	cyprinid fish	Paracanthobrama	FALSE	Aquatic animals
NC_023803.1	Paramisgurnus dabryanus	Actinopteri	Fish	large-scale loach	Paramisgurnus	FALSE	Aquatic animals
NC_008449.1	Plectropomus leopardus	Actinopteri	Fish	leopard coralgrouper	Plectropomus	FALSE	Aquatic animals
NC_004419.1	Polyodon spathula	Actinopteri	Fish	Mississippi paddlefish	Polyodon	FALSE	Aquatic animals
NC_024939.1	Prochilodus lineatus	Actinopteri	Fish	curimbata	Prochilodus	FALSE	Aquatic animals
NC_026712.1	Pseudolaubuca sinensis	Actinopteri	Fish	cyprinid fish	Pseudolaubuca	FALSE	Aquatic animals
NC_015614.1	Pseudorasbora parva	Actinopteri	Fish	stone moroko	Pseudorasbora	FALSE	Aquatic animals
NC_009711.1	Reinhardtius hippoglossoides	Actinopteri	Fish	Greenland flounder	Reinhardtius	FALSE	Aquatic animals
NC_029252.1	Rhinogobius cliffordpopei	Actinopteri	Fish	goby	Rhinogobius	FALSE	Aquatic animals
NC_022721.1	Rhodeus sinensis	Actinopteri	Fish	Chinese bitterling	Rhodeus	FALSE	Aquatic animals
NC_001960.1	Salmo salar	Actinopteri	Fish	Atlantic salmon	Salmo	FALSE	Aquatic animals
NC_016420.1	Scomberomorus niphonius	Actinopteri	Fish	Japanese Spanish mackerel	Scomberomorus	FALSE	Aquatic animals
NC_013183.1	Scophthalmus maximus	Actinopteri	Fish	turbot	Scophthalmus	FALSE	Aquatic animals
NC_016870.1	Seriola dumerili	Actinopteri	Fish	greater amberjack	Seriola	FALSE	Aquatic animals
NC_014866.1	Silurus meridionalis	Actinopteri	Fish	Yangtze catfish	Silurus	FALSE	Aquatic animals
NC_015987.1	Siniperca knerii	Actinopteri	Fish	big-eye mandarin fish	Siniperca	FALSE	Aquatic animals
NC_026709.1	Sinobdella sinensis	Actinopteri	Fish	spiny eel	Sinobdella	FALSE	Aquatic animals
NC_015888.1	Tachysurus fulvidraco	Actinopteri	Fish	yellow catfish	Tachysurus	FALSE	Aquatic animals
NC_011626.1	Takifugu obscurus	Actinopteri	Fish	mefugu	Takifugu	FALSE	Aquatic animals
NC_022707.1	Trachinotus ovatus	Actinopteri	Fish	derbio	Trachinotus	FALSE	Aquatic animals
NC_042168.1	Trichiurus haumela	Actinopteri	Fish	largehead hairtail	Trichiurus	FALSE	Aquatic animals
KX641475.1	Uranoscopus tosae	Actinopteri	Fish	stargazer fish	Uranoscopus	FALSE	Aquatic animals
NC_030518.1	Echinochasmus japonicus	Trematoda	Other	fluke	Echinochasmus	FALSE	Other
NC_015101.1	Mauremys megalocephala	Reptilia	Reptile	Chinese broad-headed pond turtle	Mauremys	FALSE	Other
NC_068236.1	Pelodiscus sinensis	Reptilia	Reptile	Chinese soft-shelled turtle	Pelodiscus	FALSE	Other

## Sheet: S7 - Mammals in SARS2 samples
Run	Species	MtDNA covered bases	Sequencing run	Stall ID	Lab code	Sampling date	Sample type	Sample information	SARS-CoV-2_qPCR_result	SARS-CoV-2_NGS_result
SRR23971450	Nyctereutes procyonoides	4716	SRR23971450	West|6|29-31-33	Q64	12/01/2020	Environmental swab	Cart2	Positive	Positive
SRR23971451	Nyctereutes procyonoides	1094	SRR23971451	West|6|29-31-33	Q68	12/01/2020	Environmental swab	Ground	Positive	Positive
SRR23971453	Nyctereutes procyonoides	1064	SRR23971453	West|6|29-31-33	Q69	12/01/2020	Environmental swab	Feather removal machine	Positive	Positive
SRR23971508	Nyctereutes procyonoides	544	SRR23971508	West|7|NA	A33	01/01/2020	Environmental swab	Garbage cart	Positive	Positive
SRR23971461	Nyctereutes procyonoides	602	SRR23971461	West|8|25	W-8-25-D1	15/02/2020	Environmental swab	Ground inside the stalls	Positive	Negative
SRR23971449	Nyctereutes procyonoides	15895	SRR23971449	West|6|29-31-33	Q61	12/01/2020	Environmental swab	Cart1	Negative	Positive
SRR23971454	Nyctereutes procyonoides	818	SRR23971454	West|6|29-31-33	Q70	12/01/2020	Environmental swab	Iron container in inner room	Negative	Positive
SRR23971450	Rhizomys pruinosus	3658	SRR23971450	West|6|29-31-33	Q64	12/01/2020	Environmental swab	Cart2	Positive	Positive
SRR23971451	Rhizomys pruinosus	6351	SRR23971451	West|6|29-31-33	Q68	12/01/2020	Environmental swab	Ground	Positive	Positive
SRR23971453	Rhizomys pruinosus	816	SRR23971453	West|6|29-31-33	Q69	12/01/2020	Environmental swab	Feather removal machine	Positive	Positive
SRR23971567	Rhizomys pruinosus	1379	SRR23971567	West|4|28	A87	01/01/2020	Environmental swab	Surface of the door	Positive	Positive
SRR23971586	Rhizomys pruinosus	618	SRR23971586	East|4|5-7-9	1-29-4	29/01/2020	Water drain	Water drain	Positive	Negative
SRR23971449	Rhizomys pruinosus	10458	SRR23971449	West|6|29-31-33	Q61	12/01/2020	Environmental swab	Cart1	Negative	Positive
SRR23971454	Rhizomys pruinosus	778	SRR23971454	West|6|29-31-33	Q70	12/01/2020	Environmental swab	Iron container in inner room	Negative	Positive
SRR23971449	Paguma larvata	9780	SRR23971449	West|6|29-31-33	Q61	12/01/2020	Environmental swab	Cart1	Negative	Positive
SRR23971450	Erinaceus amurensis	1727	SRR23971450	West|6|29-31-33	Q64	12/01/2020	Environmental swab	Cart2	Positive	Positive
SRR23971451	Erinaceus amurensis	2231	SRR23971451	West|6|29-31-33	Q68	12/01/2020	Environmental swab	Ground	Positive	Positive
SRR23971453	Erinaceus amurensis	2612	SRR23971453	West|6|29-31-33	Q69	12/01/2020	Environmental swab	Feather removal machine	Positive	Positive
SRR23971456	Erinaceus amurensis	3810	SRR23971456	West|8|25	8-25-M1	03/02/2020	Environmental swab	Ground inside the stalls	Positive	Negative
SRR23971461	Erinaceus amurensis	11949	SRR23971461	West|8|25	W-8-25-D1	15/02/2020	Environmental swab	Ground inside the stalls	Positive	Negative
SRR23971490	Erinaceus amurensis	4009	SRR23971490	West|8|25	W-8-25-L	15/02/2020	Environmental swab	Container	Positive	Negative
SRR23971587	Erinaceus amurensis	651	SRR23971587	West|8|25	8-25-D	03/02/2020	Environmental swab	Ground inside the stalls	Positive	Negative
SRR23971448	Erinaceus amurensis	6264	SRR23971448	West|8|25	Q37	12/01/2020	Environmental swab	Inner surface of the freezer	Negative	Positive
SRR23971449	Erinaceus amurensis	6810	SRR23971449	West|6|29-31-33	Q61	12/01/2020	Environmental swab	Cart1	Negative	Positive
SRR23971450	Hystrix brachyura	1108	SRR23971450	West|6|29-31-33	Q64	12/01/2020	Environmental swab	Cart2	Positive	Positive
SRR23971451	Hystrix brachyura	525	SRR23971451	West|6|29-31-33	Q68	12/01/2020	Environmental swab	Ground	Positive	Positive
SRR23971449	Hystrix brachyura	2274	SRR23971449	West|6|29-31-33	Q61	12/01/2020	Environmental swab	Cart1	Negative	Positive
SRR23971454	Hystrix brachyura	14904	SRR23971454	West|6|29-31-33	Q70	12/01/2020	Environmental swab	Iron container in inner room	Negative	Positive
SRR23971454	Hystrix indica	1509	SRR23971454	West|6|29-31-33	Q70	12/01/2020	Environmental swab	Iron container in inner room	Negative	Positive
SRR23971450	Marmota himalayana	4572	SRR23971450	West|6|29-31-33	Q64	12/01/2020	Environmental swab	Cart2	Positive	Positive
SRR23971449	Marmota himalayana	10744	SRR23971449	West|6|29-31-33	Q61	12/01/2020	Environmental swab	Cart1	Negative	Positive
SRR23971451	Muntiacus reevesi	1070	SRR23971451	West|6|29-31-33	Q68	12/01/2020	Environmental swab	Ground	Positive	Positive
SRR23971453	Muntiacus reevesi	2325	SRR23971453	West|6|29-31-33	Q69	12/01/2020	Environmental swab	Feather removal machine	Positive	Positive
SRR23971449	Muntiacus reevesi	3336	SRR23971449	West|6|29-31-33	Q61	12/01/2020	Environmental swab	Cart1	Negative	Positive
SRR23971578	Mustela sibirica	1738	SRR23971578	West|2|5	E7	01/01/2020	Environmental swab	Styrofoam desk in front of the door	Positive	Positive
SRR23971461	Mustela sibirica	1417	SRR23971461	West|8|25	W-8-25-D1	15/02/2020	Environmental swab	Ground inside the stalls	Positive	Negative
SRR23971450	Homo sapiens	1738	SRR23971450	West|6|29-31-33	Q64	12/01/2020	Environmental swab	Cart2	Positive	Positive
SRR23971451	Homo sapiens	5135	SRR23971451	West|6|29-31-33	Q68	12/01/2020	Environmental swab	Ground	Positive	Positive
SRR23971453	Homo sapiens	1285	SRR23971453	West|6|29-31-33	Q69	12/01/2020	Environmental swab	Feather removal machine	Positive	Positive
SRR23971508	Homo sapiens	1288	SRR23971508	West|7|NA	A33	01/01/2020	Environmental swab	Garbage cart	Positive	Positive
SRR23971567	Homo sapiens	4296	SRR23971567	West|4|28	A87	01/01/2020	Environmental swab	Surface of the door	Positive	Positive
SRR23971578	Homo sapiens	14887	SRR23971578	West|2|5	E7	01/01/2020	Environmental swab	Styrofoam desk in front of the door	Positive	Positive
SRR23971455	Homo sapiens	3989	SRR23971455	East|5|11	1-29-8	29/01/2020	Water drain	Water drain	Positive	Negative
SRR23971456	Homo sapiens	465	SRR23971456	West|8|25	8-25-M1	03/02/2020	Environmental swab	Ground inside the stalls	Positive	Negative
SRR23971461	Homo sapiens	5815	SRR23971461	West|8|25	W-8-25-D1	15/02/2020	Environmental swab	Ground inside the stalls	Positive	Negative
SRR23971490	Homo sapiens	1148	SRR23971490	West|8|25	W-8-25-L	15/02/2020	Environmental swab	Container	Positive	Negative
SRR23971448	Homo sapiens	11237	SRR23971448	West|8|25	Q37	12/01/2020	Environmental swab	Inner surface of the freezer	Negative	Positive
SRR23971449	Homo sapiens	795	SRR23971449	West|6|29-31-33	Q61	12/01/2020	Environmental swab	Cart1	Negative	Positive
SRR23971454	Homo sapiens	498	SRR23971454	West|6|29-31-33	Q70	12/01/2020	Environmental swab	Iron container in inner room	Negative	Positive
SRR23971449	Arctonyx collaris	2571	SRR23971449	West|6|29-31-33	Q61	12/01/2020	Environmental swab	Cart1	Negative	Positive
SRR23971508	Bos taurus	1065	SRR23971508	West|7|NA	A33	01/01/2020	Environmental swab	Garbage cart	Positive	Positive
SRR23971567	Bos taurus	1909	SRR23971567	West|4|28	A87	01/01/2020	Environmental swab	Surface of the door	Positive	Positive
SRR23971578	Bos taurus	1576	SRR23971578	West|2|5	E7	01/01/2020	Environmental swab	Styrofoam desk in front of the door	Positive	Positive
SRR23971461	Bos taurus	473	SRR23971461	West|8|25	W-8-25-D1	15/02/2020	Environmental swab	Ground inside the stalls	Positive	Negative
SRR23971450	Canis lupus	5653	SRR23971450	West|6|29-31-33	Q64	12/01/2020	Environmental swab	Cart2	Positive	Positive
SRR23971451	Canis lupus	7328	SRR23971451	West|6|29-31-33	Q68	12/01/2020	Environmental swab	Ground	Positive	Positive
SRR23971453	Canis lupus	14633	SRR23971453	West|6|29-31-33	Q69	12/01/2020	Environmental swab	Feather removal machine	Positive	Positive
SRR23971567	Canis lupus	5882	SRR23971567	West|4|28	A87	01/01/2020	Environmental swab	Surface of the door	Positive	Positive
SRR23971578	Canis lupus	1235	SRR23971578	West|2|5	E7	01/01/2020	Environmental swab	Styrofoam desk in front of the door	Positive	Positive
SRR23971455	Canis lupus	537	SRR23971455	East|5|11	1-29-8	29/01/2020	Water drain	Water drain	Positive	Negative
SRR23971461	Canis lupus	1336	SRR23971461	West|8|25	W-8-25-D1	15/02/2020	Environmental swab	Ground inside the stalls	Positive	Negative
SRR23971449	Canis lupus	13349	SRR23971449	West|6|29-31-33	Q61	12/01/2020	Environmental swab	Cart1	Negative	Positive
SRR23971454	Canis lupus	2984	SRR23971454	West|6|29-31-33	Q70	12/01/2020	Environmental swab	Iron container in inner room	Negative	Positive
SRR23971567	Capra hircus	4132	SRR23971567	West|4|28	A87	01/01/2020	Environmental swab	Surface of the door	Positive	Positive
SRR23971578	Felis catus	758	SRR23971578	West|2|5	E7	01/01/2020	Environmental swab	Styrofoam desk in front of the door	Positive	Positive
SRR23971455	Felis catus	2009	SRR23971455	East|5|11	1-29-8	29/01/2020	Water drain	Water drain	Positive	Negative
SRR23971461	Felis catus	1204	SRR23971461	West|8|25	W-8-25-D1	15/02/2020	Environmental swab	Ground inside the stalls	Positive	Negative
SRR23971587	Felis catus	454	SRR23971587	West|8|25	8-25-D	03/02/2020	Environmental swab	Ground inside the stalls	Positive	Negative
SRR23971450	Lepus sinensis	515	SRR23971450	West|6|29-31-33	Q64	12/01/2020	Environmental swab	Cart2	Positive	Positive
SRR23971490	Lepus sinensis	1637	SRR23971490	West|8|25	W-8-25-L	15/02/2020	Environmental swab	Container	Positive	Negative
SRR23971448	Lepus sinensis	7325	SRR23971448	West|8|25	Q37	12/01/2020	Environmental swab	Inner surface of the freezer	Negative	Positive
SRR23971449	Lepus sinensis	834	SRR23971449	West|6|29-31-33	Q61	12/01/2020	Environmental swab	Cart1	Negative	Positive
SRR23971450	Oryctolagus cuniculus	5297	SRR23971450	West|6|29-31-33	Q64	12/01/2020	Environmental swab	Cart2	Positive	Positive
SRR23971451	Oryctolagus cuniculus	7219	SRR23971451	West|6|29-31-33	Q68	12/01/2020	Environmental swab	Ground	Positive	Positive
SRR23971453	Oryctolagus cuniculus	686	SRR23971453	West|6|29-31-33	Q69	12/01/2020	Environmental swab	Feather removal machine	Positive	Positive
SRR23971508	Oryctolagus cuniculus	891	SRR23971508	West|7|NA	A33	01/01/2020	Environmental swab	Garbage cart	Positive	Positive
SRR23971567	Oryctolagus cuniculus	652	SRR23971567	West|4|28	A87	01/01/2020	Environmental swab	Surface of the door	Positive	Positive
SRR23971461	Oryctolagus cuniculus	1301	SRR23971461	West|8|25	W-8-25-D1	15/02/2020	Environmental swab	Ground inside the stalls	Positive	Negative
SRR23971449	Oryctolagus cuniculus	7372	SRR23971449	West|6|29-31-33	Q61	12/01/2020	Environmental swab	Cart1	Negative	Positive
SRR23971454	Oryctolagus cuniculus	1938	SRR23971454	West|6|29-31-33	Q70	12/01/2020	Environmental swab	Iron container in inner room	Negative	Positive
SRR23971449	Otocyon megalotis	533	SRR23971449	West|6|29-31-33	Q61	12/01/2020	Environmental swab	Cart1	Negative	Positive
SRR23971508	Ovis orientalis	1429	SRR23971508	West|7|NA	A33	01/01/2020	Environmental swab	Garbage cart	Positive	Positive
SRR23971567	Ovis orientalis	3777	SRR23971567	West|4|28	A87	01/01/2020	Environmental swab	Surface of the door	Positive	Positive
SRR23971578	Ovis orientalis	6321	SRR23971578	West|2|5	E7	01/01/2020	Environmental swab	Styrofoam desk in front of the door	Positive	Positive
SRR23971461	Ovis orientalis	2699	SRR23971461	West|8|25	W-8-25-D1	15/02/2020	Environmental swab	Ground inside the stalls	Positive	Negative
SRR23971448	Ovis orientalis	1091	SRR23971448	West|8|25	Q37	12/01/2020	Environmental swab	Inner surface of the freezer	Negative	Positive
SRR23971449	Ovis orientalis	528	SRR23971449	West|6|29-31-33	Q61	12/01/2020	Environmental swab	Cart1	Negative	Positive
SRR23971450	Rattus tanezumi	5387	SRR23971450	West|6|29-31-33	Q64	12/01/2020	Environmental swab	Cart2	Positive	Positive
SRR23971456	Rattus tanezumi	4914	SRR23971456	West|8|25	8-25-M1	03/02/2020	Environmental swab	Ground inside the stalls	Positive	Negative
SRR23971461	Rattus tanezumi	11924	SRR23971461	West|8|25	W-8-25-D1	15/02/2020	Environmental swab	Ground inside the stalls	Positive	Negative
SRR23971449	Rattus tanezumi	450	SRR23971449	West|6|29-31-33	Q61	12/01/2020	Environmental swab	Cart1	Negative	Positive
SRR23971454	Rattus tanezumi	816	SRR23971454	West|6|29-31-33	Q70	12/01/2020	Environmental swab	Iron container in inner room	Negative	Positive
SRR23971450	Sus scrofa	731	SRR23971450	West|6|29-31-33	Q64	12/01/2020	Environmental swab	Cart2	Positive	Positive
SRR23971508	Sus scrofa	3867	SRR23971508	West|7|NA	A33	01/01/2020	Environmental swab	Garbage cart	Positive	Positive
SRR23971567	Sus scrofa	1715	SRR23971567	West|4|28	A87	01/01/2020	Environmental swab	Surface of the door	Positive	Positive
SRR23971578	Sus scrofa	6539	SRR23971578	West|2|5	E7	01/01/2020	Environmental swab	Styrofoam desk in front of the door	Positive	Positive
SRR23971461	Sus scrofa	1525	SRR23971461	West|8|25	W-8-25-D1	15/02/2020	Environmental swab	Ground inside the stalls	Positive	Negative

## Sheet: S8 - Mammalian mtDNA read count
Sequencing run	Lab code	Sample type	Sample category	Stall ID	NC_012920.1 Homo sapiens	NC_013700.1 Nyctereutes procyonoides	NC_002008.4 Canis lupus	NC_001913.1 Oryctolagus cuniculus	NC_012095.1 Sus scrofa	NC_026063.1 Ovis orientalis	NC_021478.1 Rhizomys pruinosus	KX964606.1 Erinaceus amurensis	NC_006853.1 Bos taurus	NC_011638.1 Rattus tanezumi	NC_001700.1 Felis catus	NC_025316.1 Lepus sinensis	KR866125.1 Capra hircus	NC_004069.1 Muntiacus reevesi	NC_020645.1 Arctonyx collaris	NC_018367.1 Marmota himalayana	KR816507.1 Hystrix brachyura	NC_008066.1 Chlorocebus sabaeus	NC_035866.1 Myocastor coypus	NC_008434.1 Vulpes vulpes	NC_026529.1 Vulpes lagopus	NC_029403.1 Paguma larvata	MN400429.1 Melogale moschata	NC_020637.1 Mustela sibirica	NC_001640.1 Equus caballus	NC_006295.1 Bubalus carabanensis	NC_069637.1 Hystrix indica	NC_005033.1 Hemiechinus auritus	NC_039104.1 Rhizomys sumatrensis	NC_014861.1 Rattus tunneyi	NC_012389.1 Rattus exulans	NC_026124.1 Rhizomys sinensis	NC_036369.1 Otocyon megalotis
SRR23971410	HJ200050-20200112-1	market_metagenome	market_stall_wildlife	West|8|36-38	0	2262	32	0	12	0	80	0	0	0	0	13	0	15	0	0	0	0	0	0	0	0	0	0	0	0	0	0	0	0	0	0	0
SRR23971411	HJ200051-20200112-1	market_metagenome	market_stall_wildlife	West|8|37	135	10	18	20	19	12	0	0	0	0	0	0	0	0	0	0	0	0	0	0	0	0	0	0	0	0	0	0	0	0	0	0	0
SRR23971412	HJ200052-20200112-1	market_metagenome	market_stall_wildlife	West|8|37	0	0	0	0	633	0	19	0	0	0	0	0	0	0	0	0	0	0	0	0	0	0	0	0	0	0	0	0	0	0	0	0	0
SRR23971413	HJ200053-20200112-1	market_metagenome	market_stall_wildlife	West|8|37	165	0	0	0	276	0	14	0	0	13	0	0	0	0	0	0	0	0	0	0	0	0	0	0	0	0	0	0	0	0	0	0	0
SRR23971414	HJ200054-20200112-1	market_metagenome	market_stall_wildlife	West|8|37	12	0	0	0	0	0	0	0	0	0	0	0	0	0	0	0	0	0	0	0	0	0	0	0	0	0	0	0	0	0	0	0	0
SRR23971415	HJ200055-20200112-1	market_metagenome	market_stall_wildlife	West|8|37	0	0	0	0	0	0	0	0	0	0	0	0	0	0	0	0	0	0	0	0	0	0	0	0	0	0	0	0	0	0	0	0	0
SRR23971416	F54	sars2_amplicon	market_west_Jan1	West|2|14	0	0	0	0	0	0	0	0	0	0	0	0	0	0	0	0	0	0	0	0	0	0	0	0	0	0	0	0	0	0	0	0	0
SRR23971417	HJ200056-20200112-1	market_metagenome	market_stall_wildlife	West|8|37	0	0	0	0	0	0	0	0	0	0	0	0	0	0	0	0	0	0	0	0	0	0	0	0	0	0	0	0	0	0	0	0	0
SRR23971418	HJ200057-20200112-1	market_metagenome	market_stall_wildlife	West|8|37	65	126	14	58	45	0	0	0	0	2507	0	14	0	0	0	0	0	0	0	0	0	0	0	0	0	0	0	0	0	0	0	0	0
SRR23971419	HJ200058-20200112-1	market_metagenome	market_stall_wildlife	West|8|37	11	0	0	0	0	0	0	0	0	0	0	0	0	0	0	0	0	0	0	0	0	0	0	0	0	0	0	0	0	0	0	0	0
SRR23971420	HJ200059-20200112-1	market_metagenome	market_stall_wildlife	West|8|37	485	18	0	0	0	0	11	0	0	11	10	0	0	0	0	0	0	0	0	0	0	0	0	0	0	0	0	0	0	0	0	0	0
SRR23971421	HJ200060-20200112-1	market_metagenome	market_stall_wildlife	West|8|37	45	18	22	0	73	0	17	0	0	11	0	0	0	0	0	0	0	0	0	0	0	0	0	0	0	0	0	0	0	0	0	0	0
SRR23971422	HJ200062-20200112-1	market_metagenome	market_629_Jan12	West|6|29-31-33	0	177	57	1184	0	0	1270	0	0	0	0	82	0	0	0	0	0	0	0	0	0	0	0	0	0	0	0	0	13	0	0	16	0
SRR23971423	HJ200063-20200112-1	market_metagenome	market_629_Jan12	West|6|29-31-33	33	74	245	116	0	0	72	13	0	0	0	0	0	0	0	0	0	0	0	0	0	0	0	0	0	0	0	0	0	0	0	0	0
SRR23971424	HJ200065-20200112-1	market_metagenome	market_629_Jan12	West|6|29-31-33	73	1244	583	179	16	73	3346	139	0	0	32	0	49	0	0	142	0	0	0	0	0	0	0	0	0	0	0	0	32	0	0	0	0
SRR23971425	HJ200066-20200112-1	market_metagenome	market_629_Jan12	West|6|29-31-33	14	294	1073	585	0	0	105	58	0	48	0	0	0	15	0	0	0	0	0	0	0	0	0	0	0	0	0	0	0	0	0	0	0
SRR23971426	HJ200067-20200112-1	market_metagenome	market_629_Jan12	West|6|29-31-33	0	0	151	52	0	0	105	23	0	0	0	23	0	100	0	0	19	0	0	0	0	0	0	0	0	0	0	0	0	0	0	0	0
SRR23971427	W-8-25-D2	market_metagenome	single_end_duplicate	West|8|25	57	0	70	17	0	1187	0	3258	0	88	0	15	91	0	56	0	0	0	0	0	0	0	0	42	0	0	0	29	0	0	0	0	0
SRR23971428	10-31-In2	market_metagenome	market_west_late	West|10|31	463	0	0	0	0	0	0	0	0	0	0	0	0	0	0	0	0	0	0	0	0	0	0	0	0	0	0	0	0	0	0	0	0
SRR23971429	10-31-abv2	market_metagenome	market_west_late	West|10|31	326	0	0	0	0	0	0	0	0	0	0	0	0	0	0	0	0	0	0	0	0	0	0	0	0	0	0	0	0	0	0	0	0
SRR23971430	06-29-abv1	market_metagenome	market_629_late	West|6|29	1756	0	2334	0	0	0	0	0	0	0	0	0	0	0	0	0	0	0	0	0	0	0	0	0	0	0	0	0	0	0	0	0	0
SRR23971431	1-27-11	market_metagenome	market_west_drain	West|3|13	97	0	0	0	0	0	0	0	0	0	35	0	0	0	0	0	0	0	0	0	0	0	0	9	0	0	0	0	0	0	0	0	0
SRR23971432	1-27-12	market_metagenome	market_west_drain	West|1|2	42	0	0	0	0	0	0	0	0	0	18	0	0	0	0	0	0	0	0	0	0	0	0	7	0	0	0	0	0	0	0	0	0
SRR23971433	1-27-28	market_metagenome	market_west_drain	West|7|34	0	0	5	12	0	0	0	0	0	0	24	0	0	0	0	0	0	0	0	0	0	0	0	0	0	0	0	0	0	0	0	0	0
SRR23971434	1-27-52	market_metagenome	market_west_drain	West|15|22	0	0	0	0	0	0	0	0	0	0	12	0	0	0	0	0	0	0	0	0	0	0	0	0	0	0	0	0	0	0	0	0	0
SRR23971435	1-29-19	east_drain	market_east_drain	East|9|35	107	0	0	0	269	0	0	0	63	0	16	0	0	0	0	0	0	0	0	0	0	0	0	0	0	0	0	0	0	0	0	0	0
SRR23971436	HXJC4-1-2	not_market	non_market_sewage		65	0	0	0	0	0	0	0	0	0	0	0	0	0	0	0	0	0	0	0	0	0	0	0	0	0	0	0	0	0	0	0	0
SRR23971437	C9_2	other_metagenome	market_west_late	West|5|NA	0	0	0	0	0	0	0	0	0	0	0	0	0	0	0	0	0	0	0	0	0	0	0	0	0	0	0	0	0	0	0	0	0
SRR23971438	C12_2	other_metagenome	market_west_late	West|5|NA	25	0	0	0	0	0	0	0	0	0	0	0	0	0	0	0	0	0	0	0	0	0	0	0	0	0	0	0	0	0	0	0	0
SRR23971439	C17_2	market_metagenome	market_west_late	West|6|34	0	0	0	0	0	0	0	0	0	0	0	0	0	0	0	0	0	0	0	0	0	0	0	0	0	0	0	0	0	0	0	0	0
SRR23971440	E-10-29-2	market_metagenome	market_west_late	West|10|29	0	0	0	0	0	0	0	0	0	0	0	0	0	0	0	0	0	0	0	0	0	0	0	0	0	0	0	0	0	0	0	0	0
SRR23971441	E-A-7-1	other_metagenome	market_east_late	East|Accessory Street|7	0	0	0	0	0	0	0	0	0	0	0	0	0	0	0	0	0	0	0	0	0	0	0	0	0	0	0	0	0	0	0	0	0
SRR23971442	CCDC-454	market_metagenome	market_stall_wildlife_late	West|9|34	0	0	0	0	0	0	0	0	0	0	0	0	0	0	0	0	0	0	0	0	0	0	0	0	0	0	0	0	0	0	0	0	0
SRR23971443	629-1-L1	market_metagenome	market_629_late	West|6|29	0	0	0	0	0	0	27	0	0	0	0	0	0	0	0	0	0	0	0	0	0	0	0	0	0	0	0	0	0	0	0	0	0
SRR23971444	629-3-C	market_metagenome	market_629_late	West|6|29	0	127	10	0	0	0	0	0	0	0	0	0	0	0	0	0	0	0	0	0	0	9	0	0	0	0	0	0	0	0	0	0	0
SRR23971445	629-5-L4	market_metagenome	market_629_late	West|6|29	0	0	0	0	0	0	130	0	0	0	0	0	0	0	0	0	0	0	0	0	0	0	0	0	0	0	0	0	0	0	0	0	0
SRR23971446	w-6-29-33	market_metagenome	single_end_duplicate	West|6|29-33	0	0	0	0	0	0	0	0	0	0	0	0	0	0	0	0	0	0	0	0	0	0	0	0	0	0	0	0	0	0	0	0	0
SRR23971447	629-8-L7	market_metagenome	market_629_late	West|6|29	0	0	0	78	0	0	0	0	0	0	0	0	0	0	0	0	0	0	0	0	0	0	0	0	0	0	0	0	0	0	0	0	0
SRR23971448	Q37	market_metagenome	market_825	West|8|25	532	0	0	0	0	27	0	250	0	0	0	279	0	0	0	0	0	0	0	0	0	0	0	0	0	0	0	0	0	0	0	0	0
SRR23971449	Q61	market_metagenome	market_629_Jan12	West|6|29-31-33	21	14339	1100	261	0	15	485	267	0	12	0	21	0	100	75	524	61	0	0	0	0	424	0	0	0	0	0	0	0	0	0	0	27
SRR23971450	Q64	market_metagenome	market_629_Jan12	West|6|29-31-33	47	150	196	182	17	0	112	57	0	239	0	14	0	0	0	140	30	0	0	0	0	0	0	0	0	0	0	0	0	0	0	0	0
SRR23971451	Q68	market_metagenome	market_629_Jan12	West|6|29-31-33	164	29	331	262	0	0	243	73	0	0	0	0	0	27	0	0	13	0	0	0	0	0	0	0	0	0	0	0	0	0	0	0	0
SRR23971452	629-11-L	market_metagenome	market_629_late	West|6|29	18	0	0	27	0	0	0	0	0	0	0	0	0	0	0	0	0	0	0	0	0	0	0	0	0	0	0	0	0	0	0	0	0
SRR23971453	Q69	market_metagenome	market_629_Jan12	West|6|29-31-33	38	27	3668	16	0	0	23	77	0	0	0	0	0	61	0	0	0	0	0	0	0	0	0	0	0	0	0	0	0	0	0	0	0
SRR23971454	Q70	market_metagenome	market_629_Jan12	West|6|29-31-33	12	21	103	69	0	0	22	0	0	36	0	0	0	0	0	0	5018	0	0	0	0	0	0	0	0	0	193	0	0	0	0	0	0
SRR23971455	1-29-8	market_metagenome	market_east_drain	East|5|11	36	0	4	0	0	0	0	0	0	0	14	0	0	0	0	0	0	0	0	0	0	0	0	0	0	0	0	0	0	0	0	0	0
SRR23971456	8-25-M1	market_metagenome	market_825_late	West|8|25	3	0	0	0	0	0	0	45	0	46	0	0	0	0	0	0	0	0	0	0	0	0	0	0	0	0	0	0	0	0	0	0	0
SRR23971457	WS-1-1	sewage_metagenome	market_sewage_west	West|NA|NA	18	0	0	0	0	0	0	0	0	0	0	0	0	0	0	0	0	0	0	0	0	0	0	0	0	0	0	0	0	0	0	0	0
SRR23971458	WS-2-1	sewage_metagenome	market_sewage_west	West|NA|NA	22	0	0	0	0	0	0	0	0	0	0	0	0	0	0	0	0	0	0	0	0	0	0	0	0	0	0	0	0	0	0	0	0
SRR23971459	WS-2-3	sewage_metagenome	market_sewage_west	West|NA|NA	20	0	0	0	0	0	0	0	0	0	0	0	0	0	0	0	0	0	0	0	0	0	0	0	0	0	0	0	0	0	0	0	0
SRR23971460	CSSQ-1-3	not_market	non_market_sewage		227	0	0	0	0	0	0	0	0	0	0	0	0	0	0	0	0	0	0	0	0	0	0	0	0	0	0	0	0	0	0	0	0
SRR23971461	W-8-25-D1	market_metagenome	market_825_late	West|8|25	184	15	34	36	47	73	0	1095	11	688	30	0	0	0	0	0	0	0	0	0	0	0	0	37	0	0	0	0	0	0	0	0	0
SRR23971462	W-8-25-D2	market_metagenome	market_825_late	West|8|25	0	0	0	0	0	0	0	0	0	0	0	0	0	0	0	0	0	0	0	0	0	0	0	0	0	0	0	0	0	0	0	0	0
SRR23971463	HJ200025-20200112-1	market_metagenome	market_stall_wildlife	West|9|35-37	31	37	18	41	0	0	44	0	0	18	0	0	0	0	0	0	0	0	0	0	0	0	0	0	0	0	0	0	0	0	0	0	0
SRR23971464	HJ200026-20200112-1	market_metagenome	market_stall_wildlife	West|9|35-37	34	212	62	199	16	0	53	164	0	487	0	134	0	100	27	0	0	0	0	17	0	0	0	0	0	0	0	0	0	0	0	0	0
SRR23971465	HJ200027-20200112-1	market_metagenome	market_stall_wildlife	West|9|35-37	17	117	42	13	0	0	41	0	11	0	0	38	11	19	0	0	0	0	0	0	0	0	0	0	0	0	0	0	0	0	0	0	0
SRR23971466	HJ200028-20200112-1	market_metagenome	market_stall_wildlife	West|9|35-37	0	14	0	13	0	0	20	0	0	260	0	0	0	0	0	0	0	0	0	0	0	0	0	0	0	0	0	0	0	0	0	0	0
SRR23971467	HJ200029-20200112-1	market_metagenome	market_stall_wildlife	West|9|35-37	0	0	0	0	20	0	0	0	0	14	0	0	0	0	0	0	0	0	0	0	0	0	0	0	0	0	0	0	0	0	0	0	0
SRR23971468	HJ200030-20200112-1	market_metagenome	market_stall_wildlife	West|9|35-37	144	200	55	246	32	0	321	28	0	62	0	33	0	0	26	0	0	0	0	0	0	0	0	0	0	0	0	0	0	0	0	0	0
SRR23971469	HJ200031-20200112-1	market_metagenome	market_825	West|8|25	16467	0	24	0	0	13	0	1415	0	20	0	26	0	0	0	0	0	0	0	0	0	0	0	0	0	0	0	0	0	0	0	0	0
SRR23971470	HJ200032-20200112-1	market_metagenome	market_825	West|8|25	45	0	0	0	0	0	0	35	0	0	0	0	0	0	0	0	0	0	0	0	0	0	0	0	0	0	0	0	0	0	0	0	0
SRR23971471	HJ200033-20200112-1	market_metagenome	market_825	West|8|25	23	0	0	0	0	0	0	87	0	0	0	103	0	0	0	0	0	0	0	0	0	0	0	0	0	0	0	0	0	0	0	0	0
SRR23971472	HJ200034-20200112-1	market_metagenome	market_825	West|8|25	137	0	0	0	0	0	0	12	0	0	0	0	0	0	0	0	0	0	0	0	0	0	0	0	0	0	0	0	0	0	0	0	0
SRR23971473	F13	sars2_amplicon	market_west_Jan1	West|11|15	10	0	0	0	0	0	0	0	0	0	0	0	0	0	0	0	0	48183	0	0	0	0	0	0	0	0	0	0	0	0	0	0	0
SRR23971474	HJ200035-20200112-1	market_metagenome	market_825	West|8|25	85	0	17	0	0	0	0	366	0	0	0	63	0	0	0	0	0	0	0	0	0	0	0	0	0	0	0	0	0	0	0	0	0
SRR23971475	HJ200036-20200112-1	market_metagenome	market_825	West|8|25	21	0	0	0	0	0	0	18	0	0	0	0	0	0	0	0	0	0	0	0	0	0	0	0	0	0	0	0	0	0	0	0	0
SRR23971476	HJ200038-20200112-1	market_metagenome	market_825	West|8|25	79	0	10	0	16	0	0	681	0	599	0	59	0	0	0	0	0	0	0	0	0	0	0	0	0	0	0	0	0	0	0	0	0
SRR23971477	HJ200039-20200112-1	market_metagenome	market_825	West|8|25	14	0	0	0	0	10	0	128	0	0	0	55	0	0	0	0	0	0	0	0	0	0	0	0	0	0	0	0	0	0	0	0	0
SRR23971478	HJ200040-20200112-1	market_metagenome	market_825	West|8|25	133	0	0	0	0	12	0	2039	0	17	0	0	0	0	0	0	0	0	0	0	0	0	0	0	0	0	0	32	0	0	0	0	0
SRR23971479	HJ200041-20200112-1	market_metagenome	market_stall_wildlife	West|8|36-38	0	32	19	34	0	0	165	0	0	20	0	0	0	0	0	0	0	0	0	0	0	0	0	0	0	0	0	0	0	0	0	0	0
SRR23971480	HJ200042-20200112-1	market_metagenome	market_stall_wildlife	West|8|36-38	0	0	0	0	0	0	0	0	0	16	0	0	0	0	0	0	0	0	0	0	0	0	0	0	0	0	0	0	0	0	0	0	0
SRR23971481	HJ200043-20200112-1	market_metagenome	market_stall_wildlife	West|8|36-38	28	155	0	0	0	0	47	0	0	344	0	0	0	0	0	0	0	0	0	0	0	0	0	0	0	0	0	0	0	0	0	0	0
SRR23971482	HJ200044-20200112-1	market_metagenome	market_stall_wildlife	West|8|36-38	0	301	32	0	20	0	33	0	0	0	0	0	0	0	0	0	0	0	0	0	0	0	0	0	0	0	0	0	0	0	0	0	0
SRR23971483	HJ200045-20200112-1	market_metagenome	market_stall_wildlife	West|8|36-38	30	233	12	0	29	0	190	592	0	0	0	76	0	0	0	0	0	0	0	0	0	0	0	0	0	0	0	0	0	0	0	0	0
SRR23971484	B5	sars2_amplicon	market_west_Jan1	West|5|6-8	0	0	0	0	0	0	0	0	0	0	0	0	0	0	0	0	0	0	0	0	0	0	0	0	0	0	0	0	0	0	0	0	0
SRR23971485	HJ200046-20200112-1	market_metagenome	market_stall_wildlife	West|8|36-38	20	428	398	26	1281	0	915	0	0	0	0	312	0	22	0	0	0	0	0	0	0	24	0	0	0	0	0	0	0	0	0	0	0
SRR23971486	HJ200047-20200112-1	market_metagenome	market_stall_wildlife	West|8|36-38	25	260	14	28	0	0	62	0	0	0	0	0	0	0	0	0	0	0	0	0	0	0	0	0	0	0	0	0	0	0	0	0	0
SRR23971487	HJ200048-20200112-1	market_metagenome	market_stall_wildlife	West|8|36-38	0	5027	65	0	0	0	315	0	0	0	0	0	0	0	0	0	0	0	0	0	0	0	0	0	0	0	0	0	0	0	0	0	0
SRR23971488	HJ200049-20200112-1	market_metagenome	market_stall_wildlife	West|8|36-38	0	21	0	0	335	26	239	0	0	0	0	18	0	168	40	0	0	0	0	0	0	0	0	0	0	0	0	0	0	0	0	0	0
SRR23971489	629-13-L	market_metagenome	market_629_late	West|6|29	19	9	27	6	0	0	316	0	0	0	0	0	0	0	0	0	0	0	0	0	0	0	0	0	0	0	0	0	0	0	0	0	0
SRR23971490	W-8-25-L	market_metagenome	market_825_late	West|8|25	28	0	0	0	0	0	0	123	0	0	0	43	0	0	0	0	0	0	0	0	0	0	0	0	0	0	0	0	0	0	0	0	0
SRR23971491	W-8-25-L2	market_metagenome	market_825_late	West|8|25	0	0	0	0	0	0	0	0	0	0	0	0	0	0	0	0	0	0	0	0	0	0	0	0	0	0	0	0	0	0	0	0	0
SRR23971492	EWS-2#-2	sewage_metagenome	market_sewage_east	East|NA|NA	0	0	0	0	194	0	0	0	0	0	0	0	0	0	0	0	0	0	0	0	0	0	0	0	0	0	0	0	0	0	0	0	0
SRR23971493	EWS-3#-2	sewage_metagenome	market_sewage_east	East|NA|NA	26	0	0	0	0	0	0	0	0	0	0	0	0	0	0	0	0	0	0	0	0	0	0	0	0	0	0	0	0	0	0	0	0
SRR23971494	WWS-1#	sewage_metagenome	market_sewage_west	West|NA|NA	72	0	0	0	42	0	0	0	19	0	0	0	0	0	0	0	0	0	0	0	0	0	0	0	0	0	0	0	0	0	0	0	0
SRR23971495	WWS-1#-2	sewage_metagenome	market_sewage_west	West|NA|NA	54	0	6	0	0	4	0	0	12	0	0	0	0	0	0	0	0	0	0	0	0	0	0	0	0	0	0	0	0	0	0	0	0
SRR23971496	WWS-1#-3	sewage_metagenome	market_sewage_west	West|NA|NA	128	0	17	0	35	0	0	0	45	0	0	0	0	0	0	0	0	0	0	0	0	0	0	0	0	0	0	0	0	0	0	0	0
SRR23971497	WWS-2#-3	sewage_metagenome	market_sewage_west	West|NA|NA	14	0	0	0	0	24	0	0	22	0	0	0	0	0	0	0	0	0	0	0	0	0	0	0	0	0	0	0	0	0	0	0	0
SRR23971498	w-6-29-33	market_metagenome	market_west_drain	West|6|29-33	0	0	0	0	0	0	0	0	0	0	0	0	0	0	0	0	0	0	0	0	0	0	0	0	0	0	0	0	0	0	0	0	0
SRR23971499	w-zong-1	sewage_metagenome	market_west_drain	West|1|NA	0	0	0	0	0	0	0	0	0	0	0	0	0	0	0	0	0	0	0	0	0	0	0	0	0	0	0	0	0	0	0	0	0
SRR23971500	629-L-1	market_metagenome	market_629_late	West|6|29	0	0	0	0	0	0	0	0	0	0	0	0	0	0	0	0	0	0	0	0	0	0	0	0	0	0	0	0	0	0	0	0	0
SRR23971501	wws-1#-0	sewage_metagenome	market_sewage_west	West|1|NA	30	0	0	0	0	0	0	0	7	0	0	0	0	0	0	0	0	0	0	0	0	0	0	0	0	0	0	0	0	0	0	0	0
SRR23971502	A101	market_metagenome	market_west_Jan1	West|4|19	1028	0	26	18	189	270	0	0	51	0	49	0	370	0	0	0	0	0	0	0	0	0	0	0	0	0	0	0	0	0	0	0	0
SRR23971503	A14	market_metagenome	market_west_Jan1	West|4|26	6	0	0	0	0	0	0	0	0	0	0	0	0	0	0	0	0	0	0	0	0	0	0	0	0	0	0	0	0	0	0	0	0
SRR23971504	A15	market_metagenome	market_west_Jan1	West|4|26	50	0	0	0	0	0	0	0	0	0	0	0	0	0	0	0	0	0	0	0	0	0	0	0	0	0	0	0	0	0	0	0	0
SRR23971505	A18	market_metagenome	market_west_Jan1	West|7|15-17	850	0	6	5	38	186	0	0	84	0	6	0	32	0	0	0	0	0	0	0	0	0	0	0	11	3	0	0	0	0	0	0	0
SRR23971506	A2	market_metagenome	market_west_Jan1	West|7|15-17	67	0	5	5	15	125	0	0	20	0	220	0	7	0	0	0	0	0	0	0	0	0	0	0	0	0	0	0	0	0	0	0	0
SRR23971507	A20	market_metagenome	market_west_Jan1	West|7|15-17	0	0	0	0	0	0	0	0	0	0	0	0	0	0	0	0	0	0	0	0	0	0	0	0	0	0	0	0	0	0	0	0	0
SRR23971508	A33	market_metagenome	market_west_Jan1	West|7|NA	8	3	0	9	43	19	0	0	8	0	0	0	0	0	0	0	0	0	0	0	0	0	0	0	0	0	0	0	0	0	0	0	0
SRR23971509	A55	market_metagenome	market_west_Jan1	West|7|25	747	0	131	19	219	2928	0	0	79	0	0	0	68	0	0	0	0	0	0	0	0	0	0	0	7	0	0	0	0	0	0	0	0
SRR23971510	A61	market_metagenome	market_west_Jan1	West|7|20-22-24	145	0	27	32	2056	3275	0	0	34	3	11	0	361	0	0	0	0	0	0	0	0	0	0	0	25	0	0	0	0	0	0	0	0
SRR23971511	CCDC-744	market_metagenome	market_629_late	West|6|29	4	0	0	0	0	0	0	0	0	0	0	0	0	0	0	0	0	0	0	0	0	0	0	0	0	0	0	0	0	0	0	0	0
SRR23971512	A63	market_metagenome	market_west_Jan1	West|7|16-18	173	0	0	0	9	892	0	0	5	0	0	0	3	0	0	0	0	0	0	0	0	0	0	0	0	0	0	0	0	0	0	0	0
SRR23971513	HXJC4-1-3	not_market	non_market_sewage		1461	0	0	0	11	0	0	0	0	0	0	0	0	0	0	0	0	0	0	0	0	0	0	0	0	0	0	0	0	0	0	0	0
SRR23971514	WWS-2#-2	sewage_metagenome	market_sewage_west	West|NA|NA	13	0	0	0	0	0	0	0	5	0	0	0	0	0	0	0	0	0	0	0	0	0	0	0	0	0	0	0	0	0	0	0	0
SRR23971515	SJ-D	other_metagenome	warehouse	Warehouse|8|25	7	0	0	0	0	0	0	0	0	0	0	0	0	0	0	0	0	0	0	0	0	0	0	0	0	0	0	0	0	0	0	0	0
SRR23971516	SJ-L3	other_metagenome	warehouse	Warehouse|8|25	0	0	0	0	0	0	0	0	0	0	0	0	0	0	0	0	0	0	0	0	0	0	0	0	0	0	0	0	0	0	0	0	0
SRR23971517	RLC-3	other_metagenome	warehouse	Warehouse|8|25	40	0	0	0	0	0	0	0	0	0	0	0	0	0	0	0	0	0	0	0	0	0	0	0	0	0	0	0	0	0	0	0	0
SRR23971518	HJ200001-20200112-1	market_metagenome	market_stall_wildlife	West|9|34-36	69	200	41	54	0	0	0	0	0	0	37	0	0	0	0	0	181	0	169	0	103	0	0	0	0	0	0	0	0	0	0	0	0
SRR23971519	HJ200002-20200112-1	market_metagenome	market_stall_wildlife	West|9|34-36	0	13	0	0	0	0	0	0	0	0	0	0	0	0	0	0	0	0	0	0	29	0	0	0	0	0	0	0	0	0	0	0	0
SRR23971520	HJ200003-20200112-1	market_metagenome	market_stall_wildlife	West|9|34-36	96	569	329	1434	18	0	69	10	0	0	894	0	0	0	19	0	0	0	67	79	63	0	0	0	0	0	0	0	0	0	0	0	0
SRR23971521	HJ200004-20200112-1	market_metagenome	market_stall_wildlife	West|9|34-36	60	199	440	106	0	0	0	0	0	0	96	0	0	15	0	0	0	0	0	0	13	0	0	0	0	0	0	0	0	0	0	0	0
SRR23971522	CCDC-760	market_metagenome	market_825_late	West|8|25	0	0	0	0	0	0	0	0	0	0	0	0	0	0	0	0	0	0	0	0	0	0	0	0	0	0	0	0	0	0	0	0	0
SRR23971523	HJ200005-20200112-1	market_metagenome	market_stall_wildlife	West|9|34-36	111	436	3465	5560	4123	0	60	252	0	0	22	142	0	18	114	8261	0	0	0	14	0	0	0	0	0	0	0	0	0	0	0	0	0
SRR23971524	HJ200006-20200112-1	market_metagenome	market_stall_wildlife	West|9|34-36	13	1948	4096	180	0	0	0	0	0	15	12	0	0	384	0	0	0	0	23	0	12	0	0	0	0	0	0	0	0	0	0	0	0
SRR23971525	HJ200007-20200112-1	market_metagenome	market_stall_wildlife	West|9|34-36	48	1214	389	1308	28	34	99	62	0	15	490	0	0	89	34	0	28	0	66	79	99	0	0	0	0	0	0	0	0	0	0	0	0
SRR23971526	HJ200008-20200112-1	market_metagenome	market_stall_wildlife	West|9|34-36	141	504	295	3830	0	13	103	58	0	77	541	0	0	0	0	0	20	0	58	35	25	0	0	0	0	0	0	0	0	33	38	0	0
SRR23971527	HJ200009-20200112-1	market_metagenome	market_stall_wildlife	West|9|34-36	18	160	197	78	0	0	24	0	0	0	67	0	0	0	0	0	37	0	59	0	0	0	0	0	0	0	0	0	0	0	0	0	0
SRR23971528	HJ200010-20200112-1	market_metagenome	market_stall_wildlife	West|9|34-36	335	343	372	1313	0	12	101	0	119	47	791	0	0	0	0	0	0	0	106	13	13	0	0	0	0	0	0	0	0	0	0	0	0
SRR23971529	HJ200011-20200112-1	market_metagenome	market_stall_wildlife	West|9|38	175	1403	74	86	0	0	105	17	0	0	0	43	0	0	235	0	0	0	0	154	0	14	0	0	0	0	0	0	0	0	0	0	0
SRR23971530	HJ200012-20200112-1	market_metagenome	market_stall_wildlife	West|9|38	57	3526	2196	139	17	0	478	0	0	0	0	140	0	51	586	0	12	0	0	46	0	19	133	0	0	0	0	0	0	0	0	0	0
SRR23971531	HJ200013-20200112-1	market_metagenome	market_stall_wildlife	West|9|38	0	35	0	0	0	0	22	0	0	0	0	0	0	0	0	0	0	0	0	0	0	0	0	0	0	0	0	0	0	0	0	0	0
SRR23971532	HJ200014-20200112-1	market_metagenome	market_stall_wildlife	West|9|38	0	332	0	0	0	0	63	0	0	0	0	0	0	0	37	0	0	0	0	56	0	0	0	0	0	0	0	0	0	0	0	0	0
SRR23971533	A20	sars2_amplicon	market_west_Jan1	West|7|15-17	49	0	0	0	0	0	0	0	0	0	0	0	0	0	0	0	0	0	0	0	0	0	0	0	0	0	0	0	0	0	0	0	0
SRR23971534	HJ200015-20200112-1	market_metagenome	market_stall_wildlife	West|9|38	10	63	20	27	0	0	220	27	0	0	0	0	0	0	0	0	0	0	0	0	0	0	0	0	0	0	0	0	0	0	0	0	0
SRR23971535	HJ200016-20200112-1	market_metagenome	market_stall_wildlife	West|9|38	12	79	0	0	76	0	0	0	0	0	0	0	0	0	34	0	0	0	0	0	0	0	0	0	0	0	0	0	0	0	0	0	0
SRR23971536	HJ200017-20200112-1	market_metagenome	market_stall_wildlife	West|9|38	0	421	26	11	0	0	20	0	0	0	0	10	0	30	27	0	0	0	0	0	0	0	553	0	0	0	0	0	0	0	0	0	0
SRR23971537	HJ200018-20200112-1	market_metagenome	market_stall_wildlife	West|9|38	12	89	0	0	0	0	19	0	0	0	0	0	0	18	17	0	0	0	0	0	0	0	0	0	0	0	0	0	0	0	0	0	0
SRR23971538	HJ200019-20200112-1	market_metagenome	market_stall_wildlife	West|9|38	23	1507	44	0	0	0	16	0	0	0	0	411	0	61	37	0	0	0	0	0	0	0	0	0	0	0	0	0	0	0	0	0	0
SRR23971539	HJ200020-20200112-1	market_metagenome	market_stall_wildlife	West|9|38	41	63	0	19	0	0	22	0	0	0	0	0	0	0	25	0	0	0	0	32	0	0	0	0	0	0	0	0	0	0	0	0	0
SRR23971540	HJ200021-20200112-1	market_metagenome	market_stall_wildlife	West|9|35-37	49	63	55	198	36	0	40	0	0	315	0	19	0	13	0	0	0	0	0	0	0	0	0	0	0	0	0	0	0	0	0	0	0
SRR23971541	HJ200022-20200112-1	market_metagenome	market_stall_wildlife	West|9|35-37	0	29	13	33	0	0	25	0	0	12	0	0	0	0	24	0	0	0	0	0	0	0	0	0	0	0	0	0	0	0	0	0	0
SRR23971542	HJ200023-20200112-1	market_metagenome	market_stall_wildlife	West|9|35-37	14	1694	18	16	0	0	22	0	0	0	0	82	0	0	37	0	0	0	0	0	0	0	0	0	0	0	0	0	0	0	0	0	0
SRR23971543	1-29-23	market_metagenome	market_east_late	East|11|9	46	0	84	13	66	268	0	0	9	0	20	0	74	0	0	0	0	0	0	0	0	0	0	5	0	8	0	0	0	0	0	0	0
SRR23971544	7-26-BX	market_metagenome	market_west_late	West|7|26	0	0	0	0	0	0	0	0	0	0	0	0	0	0	0	0	0	0	0	0	0	0	0	0	0	0	0	0	0	0	0	0	0
SRR23971545	W-8-25-L2	market_metagenome	single_end_duplicate	West|8|25	37	11	74	0	40	16	0	2019	0	0	12	0	24	0	0	0	0	0	0	0	0	0	0	12	0	0	0	0	0	0	0	0	0
SRR23971546	7-26-PSW	market_metagenome	market_west_late	West|7|26	0	0	19	21	0	0	0	0	0	0	0	0	0	0	0	0	0	0	0	0	0	0	0	0	0	0	0	0	0	0	0	0	0
SRR23971547	7-26-PSN	market_metagenome	market_west_late	West|7|26	0	7	74	61	0	0	0	0	0	0	4	0	5	0	0	0	0	0	0	0	0	0	0	0	0	0	0	0	0	0	0	0	0
SRR23971548	7-26-DH	market_metagenome	market_west_late	West|7|26	0	0	0	0	0	6	0	0	0	0	4	0	0	0	0	0	0	0	0	0	0	0	0	0	0	0	0	0	0	0	0	0	0
SRR23971549	8-25-BX	market_metagenome	market_825_late	West|8|25	0	0	0	0	0	0	0	4	0	0	0	0	0	0	0	0	0	0	0	0	0	0	0	0	0	0	0	0	0	0	0	0	0
SRR23971550	8-25-D_2	market_metagenome	market_825_late	West|8|25	0	0	0	0	0	0	0	0	0	0	0	0	0	0	0	0	0	0	0	0	0	0	0	0	0	0	0	0	0	0	0	0	0
SRR23971551	8-25-CK	market_metagenome	market_825_late	West|8|25	0	0	0	0	0	0	0	20	0	0	3	0	0	0	0	0	0	0	0	0	0	0	0	0	0	0	0	0	0	0	0	0	0
SRR23971552	8-25-M2	market_metagenome	market_825_late	West|8|25	208	0	0	0	0	0	0	79	0	20	0	0	0	0	0	0	0	0	0	0	0	0	0	5	0	0	0	0	0	0	0	0	0
SRR23971553	WS-3-1	sewage_metagenome	market_sewage_east	East|NA|NA	8	0	0	0	0	0	0	0	0	0	0	0	0	0	0	0	0	0	0	0	0	0	0	0	0	0	0	0	0	0	0	0	0
SRR23971554	WS-4-1	sewage_metagenome	market_sewage_east	East|NA|NA	25	0	0	0	0	0	0	0	0	0	0	0	0	0	0	0	0	0	0	0	0	0	0	0	0	0	0	0	0	0	0	0	0
SRR23971555	8-25-D1	market_metagenome	market_825_late	West|8|25	25	0	0	0	0	0	0	0	0	0	0	0	0	0	0	0	0	0	0	0	0	0	0	0	0	0	0	0	0	0	0	0	0
SRR23971556	EWS-3#-2	sewage_metagenome	single_end_duplicate	East|NA|NA	16	0	0	0	35	0	0	0	0	0	0	0	0	0	0	0	0	0	0	0	0	0	0	0	0	0	0	0	0	0	0	0	0
SRR23971557	8-25-D2	market_metagenome	market_825_late	West|8|25	334	0	0	0	0	0	0	0	0	0	0	0	0	0	0	0	0	0	0	0	0	0	0	0	0	0	0	0	0	0	0	0	0
SRR23971558	8-25-Long	market_metagenome	market_825_late	West|8|25	6	0	0	0	0	0	0	0	0	0	0	0	0	0	0	0	0	0	0	0	0	0	0	0	0	0	0	0	0	0	0	0	0
SRR23971559	Outside-5	other_metagenome	market_west_drain	West|5|NA	12	0	0	0	0	0	0	0	0	0	138	0	0	0	0	0	0	0	0	0	0	0	0	0	0	0	0	0	0	0	0	0	0
SRR23971560	HXJMHL-1-2	not_market	non_market_sewage		19	0	0	0	7	0	0	0	0	0	0	0	0	0	0	0	0	0	0	0	0	0	0	0	0	0	0	0	0	0	0	0	0
SRR23971561	JXRJ-1-1	not_market	non_market_sewage		8	0	0	0	0	0	0	0	0	0	0	0	0	0	0	0	0	0	0	0	0	0	0	0	0	0	0	0	0	0	0	0	0
SRR23971562	CSSQ-1-1	not_market	non_market_sewage		41	0	0	0	0	0	0	0	0	0	0	0	0	0	0	0	0	0	0	0	0	0	0	0	0	0	0	0	0	0	0	0	0
SRR23971563	CSSQ-1-2	not_market	non_market_sewage		28	0	0	0	0	0	0	0	0	0	0	0	0	0	0	0	0	0	0	0	0	0	0	0	0	0	0	0	0	0	0	0	0
SRR23971564	YCHC2-1-2	not_market	non_market_sewage		25	0	0	0	0	0	0	0	0	0	0	0	0	0	0	0	0	0	0	0	0	0	0	0	0	0	0	0	0	0	0	0	0
SRR23971565	YCHC2-1-3	not_market	non_market_sewage		21	0	0	0	0	0	0	0	0	0	0	0	0	0	0	0	0	0	0	0	0	0	0	0	0	0	0	0	0	0	0	0	0
SRR23971566	HXJC4-1-1	not_market	non_market_sewage		92	0	0	0	0	0	0	0	0	0	0	0	0	0	0	0	0	0	0	0	0	0	0	0	0	0	0	0	0	0	0	0	0
SRR23971567	A87	market_metagenome	market_west_Jan1	West|4|28	264	0	444	33	80	152	70	0	89	0	0	0	210	0	0	0	0	0	0	0	0	0	0	0	0	0	0	0	0	0	0	0	0
SRR23971568	WWS-1#-2	sewage_metagenome	single_end_duplicate	West|NA|NA	35	0	0	0	18	0	0	0	14	0	0	0	0	0	0	0	0	0	0	0	0	0	0	0	0	0	0	0	0	0	0	0	0
SRR23971569	A88	market_metagenome	market_west_Jan1	West|4|28	76	0	0	0	0	0	0	0	5	0	0	0	0	0	0	0	0	0	0	0	0	0	0	0	0	0	0	0	0	0	0	0	0
SRR23971570	A90	market_metagenome	market_west_Jan1	West|4|26	15	0	0	0	4	8	0	0	3	0	0	0	0	0	0	0	0	0	0	0	0	0	0	0	0	0	0	0	0	0	0	0	0
SRR23971571	A96	market_metagenome	market_west_Jan1	West|4|24	67	0	4	0	10	31	0	0	7	0	0	0	0	0	0	0	0	0	0	0	0	0	0	0	0	0	0	0	0	0	0	0	0
SRR23971572	B17	market_metagenome	market_west_Jan1	West|15|44	681	0	0	0	70	507	0	0	111	0	0	0	3	0	0	0	0	0	0	0	0	0	0	0	0	0	0	0	0	0	0	0	0
SRR23971573	B5	market_metagenome	market_west_Jan1	West|5|6-8	206	0	0	0	93	3588	0	0	4437	108	0	0	0	0	0	0	0	0	0	0	0	0	0	0	0	12	0	0	0	0	0	0	0
SRR23971574	D32	market_metagenome	market_west_Jan1	West|15|15	2222	0	0	0	354	531	0	0	936	0	0	0	0	0	0	0	0	0	0	0	0	0	0	0	0	0	0	0	0	0	0	0	0
SRR23971575	E48	market_metagenome	market_east_Jan1	East|9|22	15	0	0	0	697	21	0	0	21693	0	0	0	0	0	0	0	0	0	0	0	0	0	0	0	0	7	0	0	0	0	0	0	0
SRR23971576	E61	market_metagenome	market_east_Jan1	East|6|1-3	27	0	0	0	28	9	0	0	31	0	0	0	0	0	0	0	0	0	0	0	0	0	0	0	0	0	0	0	0	0	0	0	0
SRR23971577	CCDC-746	market_metagenome	market_629_late	West|6|29	0	7	12	43	0	0	0	0	0	0	0	0	0	0	0	0	0	0	0	0	0	0	0	0	0	0	0	0	0	0	0	0	0
SRR23971578	E7	market_metagenome	market_west_Jan1	West|2|5	1330	0	28	0	223	167	0	0	51	0	26	0	0	0	0	0	0	0	0	0	0	0	0	59	0	0	0	0	0	0	0	0	0
SRR23971579	F100	market_metagenome	market_west_Jan1	West|4|X4-X6	3	0	0	0	4	38	0	0	13	0	0	0	0	0	0	0	0	0	0	0	0	0	0	0	0	0	0	0	0	0	0	0	0
SRR23971580	F13	market_metagenome	market_west_Jan1	West|11|15	56	0	0	0	0	0	0	0	0	0	0	0	0	0	0	0	0	0	0	0	0	0	0	0	0	0	0	0	0	0	0	0	0
SRR23971581	F46	market_metagenome	market_west_Jan1	West|2|24	8	0	9	0	0	0	0	0	0	0	0	0	0	0	0	0	0	0	0	0	0	0	0	0	0	0	0	0	0	0	0	0	0
SRR23971582	F54	market_metagenome	market_west_Jan1	West|2|14	7	0	0	0	5	10	0	0	5	0	0	0	0	0	0	0	0	0	0	0	0	0	0	0	0	0	0	0	0	0	0	0	0
SRR23971583	F98	market_metagenome	market_west_Jan1	West|4|X4-X6	607	0	0	0	38	19	0	0	7	0	0	0	0	0	0	0	0	0	0	0	0	0	0	0	0	0	0	0	0	0	0	0	0
SRR23971584	1-27-33	market_metagenome	market_west_drain	West|6|29-33	0	0	0	0	0	0	0	0	0	0	0	0	0	0	0	0	0	0	0	0	0	0	0	0	0	0	0	0	0	0	0	0	0
SRR23971585	1-27-37	market_metagenome	market_west_drain	West|10|4	0	0	0	0	0	0	0	0	0	0	0	0	0	0	0	0	0	0	0	0	0	0	0	0	0	0	0	0	0	0	0	0	0
SRR23971586	1-29-4	market_metagenome	market_east_drain	East|4|5-7-9	0	0	0	0	0	0	10	0	0	0	0	0	0	0	0	0	0	0	0	0	0	0	0	0	0	0	0	0	0	0	0	0	0
SRR23971587	8-25-D	market_metagenome	market_825_late	West|8|25	0	0	0	0	0	0	0	6	0	0	4	0	0	0	0	0	0	0	0	0	0	0	0	0	0	0	0	0	0	0	0	0	0
SRR23971588	CCDC-758	market_metagenome	market_825_late	West|8|25	0	0	0	0	0	0	0	0	0	0	0	0	0	0	0	0	0	0	0	0	0	0	0	0	0	0	0	0	0	0	0	0	0
SRR23971589	HJ200024-20200112-1	market_metagenome	market_stall_wildlife	West|9|35-37	18	234	54	53	0	0	118	0	0	0	0	21	0	20	48	0	0	0	0	0	0	17	0	0	0	0	0	0	0	0	0	0	0
SRR23971590	WS-4-2	sewage_metagenome	market_sewage_east	East|NA|NA	0	0	0	0	0	0	0	0	0	0	0	0	0	0	0	0	0	0	0	0	0	0	0	0	0	0	0	0	0	0	0	0	0
SRR23971591	F13	sars2_amplicon	market_west_Jan1	West|11|15	7	0	0	0	0	0	0	0	0	0	0	0	0	0	0	0	0	414	0	0	0	0	0	0	0	0	0	0	0	0	0	0	0
SRR23971592	wws-1#-0	sewage_metagenome	single_end_duplicate	West|1|NA	91	0	21	0	29	0	0	0	16	0	0	0	0	0	0	0	0	0	0	0	0	0	0	0	0	0	0	0	0	0	0	0	0
SRR23971593	1-27-11	market_metagenome	single_end_duplicate	West|3|13	19	0	0	0	0	0	0	0	0	0	44	0	0	0	0	0	0	0	0	0	0	0	0	0	0	0	0	0	0	0	0	0	0

## Sheet: S9 - Mammalian mtDNA coverage
Sequencing run	Lab code	Sample type	Sample category	Stall ID	NC_012920.1 Homo sapiens	NC_013700.1 Nyctereutes procyonoides	NC_002008.4 Canis lupus	NC_001913.1 Oryctolagus cuniculus	NC_012095.1 Sus scrofa	NC_026063.1 Ovis orientalis	NC_021478.1 Rhizomys pruinosus	KX964606.1 Erinaceus amurensis	NC_006853.1 Bos taurus	NC_011638.1 Rattus tanezumi	NC_001700.1 Felis catus	NC_025316.1 Lepus sinensis	KR866125.1 Capra hircus	NC_004069.1 Muntiacus reevesi	NC_020645.1 Arctonyx collaris	NC_018367.1 Marmota himalayana	KR816507.1 Hystrix brachyura	NC_008066.1 Chlorocebus sabaeus	NC_035866.1 Myocastor coypus	NC_008434.1 Vulpes vulpes	NC_026529.1 Vulpes lagopus	NC_029403.1 Paguma larvata	MN400429.1 Melogale moschata	NC_020637.1 Mustela sibirica	NC_001640.1 Equus caballus	NC_006295.1 Bubalus carabanensis	NC_069637.1 Hystrix indica	NC_005033.1 Hemiechinus auritus	NC_039104.1 Rhizomys sumatrensis	NC_014861.1 Rattus tunneyi	NC_012389.1 Rattus exulans	NC_026124.1 Rhizomys sinensis	NC_036369.1 Otocyon megalotis
SRR23971410	HJ200050-20200112-1	market_metagenome	market_stall_wildlife	West|8|36-38	0	15407	1060	0	473	0	3114	0	0	0	0	513	0	645	0	0	0	0	0	0	0	0	0	0	0	0	0	0	0	0	0	0	0
SRR23971411	HJ200051-20200112-1	market_metagenome	market_stall_wildlife	West|8|37	4432	430	730	860	697	472	0	0	0	0	0	0	0	0	0	0	0	0	0	0	0	0	0	0	0	0	0	0	0	0	0	0	0
SRR23971412	HJ200052-20200112-1	market_metagenome	market_stall_wildlife	West|8|37	0	0	0	0	10776	0	768	0	0	0	0	0	0	0	0	0	0	0	0	0	0	0	0	0	0	0	0	0	0	0	0	0	0
SRR23971413	HJ200053-20200112-1	market_metagenome	market_stall_wildlife	West|8|37	5339	0	0	0	6848	0	541	0	0	437	0	0	0	0	0	0	0	0	0	0	0	0	0	0	0	0	0	0	0	0	0	0	0
SRR23971414	HJ200054-20200112-1	market_metagenome	market_stall_wildlife	West|8|37	430	0	0	0	0	0	0	0	0	0	0	0	0	0	0	0	0	0	0	0	0	0	0	0	0	0	0	0	0	0	0	0	0
SRR23971415	HJ200055-20200112-1	market_metagenome	market_stall_wildlife	West|8|37	0	0	0	0	0	0	0	0	0	0	0	0	0	0	0	0	0	0	0	0	0	0	0	0	0	0	0	0	0	0	0	0	0
SRR23971416	F54	sars2_amplicon	market_west_Jan1	West|2|14	0	0	0	0	0	0	0	0	0	0	0	0	0	0	0	0	0	0	0	0	0	0	0	0	0	0	0	0	0	0	0	0	0
SRR23971417	HJ200056-20200112-1	market_metagenome	market_stall_wildlife	West|8|37	0	0	0	0	0	0	0	0	0	0	0	0	0	0	0	0	0	0	0	0	0	0	0	0	0	0	0	0	0	0	0	0	0
SRR23971418	HJ200057-20200112-1	market_metagenome	market_stall_wildlife	West|8|37	2119	4218	559	1892	1487	0	0	0	0	14346	0	602	0	0	0	0	0	0	0	0	0	0	0	0	0	0	0	0	0	0	0	0	0
SRR23971419	HJ200058-20200112-1	market_metagenome	market_stall_wildlife	West|8|37	470	0	0	0	0	0	0	0	0	0	0	0	0	0	0	0	0	0	0	0	0	0	0	0	0	0	0	0	0	0	0	0	0
SRR23971420	HJ200059-20200112-1	market_metagenome	market_stall_wildlife	West|8|37	9526	774	0	0	0	0	468	0	0	473	430	0	0	0	0	0	0	0	0	0	0	0	0	0	0	0	0	0	0	0	0	0	0
SRR23971421	HJ200060-20200112-1	market_metagenome	market_stall_wildlife	West|8|37	1632	729	879	0	2722	0	650	0	0	430	0	0	0	0	0	0	0	0	0	0	0	0	0	0	0	0	0	0	0	0	0	0	0
SRR23971422	HJ200062-20200112-1	market_metagenome	market_629_Jan12	West|6|29-31-33	0	5834	1866	14741	0	0	13867	0	0	0	0	3043	0	0	0	0	0	0	0	0	0	0	0	0	0	0	0	0	473	0	0	606	0
SRR23971423	HJ200063-20200112-1	market_metagenome	market_629_Jan12	West|6|29-31-33	1223	2835	6929	4017	0	0	2557	481	0	0	0	0	0	0	0	0	0	0	0	0	0	0	0	0	0	0	0	0	0	0	0	0	0
SRR23971424	HJ200065-20200112-1	market_metagenome	market_629_Jan12	West|6|29-31-33	2617	14573	11549	5377	645	2704	15523	4156	0	0	1100	0	1611	0	0	4176	0	0	0	0	0	0	0	0	0	0	0	0	531	0	0	0	0
SRR23971425	HJ200066-20200112-1	market_metagenome	market_629_Jan12	West|6|29-31-33	602	8511	14148	11859	0	0	3649	2148	0	1717	0	0	0	602	0	0	0	0	0	0	0	0	0	0	0	0	0	0	0	0	0	0	0
SRR23971426	HJ200067-20200112-1	market_metagenome	market_629_Jan12	West|6|29-31-33	0	0	4701	1941	0	0	3529	795	0	0	0	913	0	3423	0	0	662	0	0	0	0	0	0	0	0	0	0	0	0	0	0	0	0
SRR23971427	W-8-25-D2	market_metagenome	single_end_duplicate	West|8|25	2021	0	2478	645	0	12718	0	14262	0	2993	0	643	3017	0	1823	0	0	0	0	0	0	0	0	1374	0	0	0	561	0	0	0	0	0
SRR23971428	10-31-In2	market_metagenome	market_west_late	West|10|31	7122	0	0	0	0	0	0	0	0	0	0	0	0	0	0	0	0	0	0	0	0	0	0	0	0	0	0	0	0	0	0	0	0
SRR23971429	10-31-abv2	market_metagenome	market_west_late	West|10|31	7444	0	0	0	0	0	0	0	0	0	0	0	0	0	0	0	0	0	0	0	0	0	0	0	0	0	0	0	0	0	0	0	0
SRR23971430	06-29-abv1	market_metagenome	market_629_late	West|6|29	6066	0	4032	0	0	0	0	0	0	0	0	0	0	0	0	0	0	0	0	0	0	0	0	0	0	0	0	0	0	0	0	0	0
SRR23971431	1-27-11	market_metagenome	market_west_drain	West|3|13	7558	0	0	0	0	0	0	0	0	0	4666	0	0	0	0	0	0	0	0	0	0	0	0	1488	0	0	0	0	0	0	0	0	0
SRR23971432	1-27-12	market_metagenome	market_west_drain	West|1|2	4550	0	0	0	0	0	0	0	0	0	2250	0	0	0	0	0	0	0	0	0	0	0	0	1071	0	0	0	0	0	0	0	0	0
SRR23971433	1-27-28	market_metagenome	market_west_drain	West|7|34	0	0	782	1490	0	0	0	0	0	0	2605	0	0	0	0	0	0	0	0	0	0	0	0	0	0	0	0	0	0	0	0	0	0
SRR23971434	1-27-52	market_metagenome	market_west_drain	West|15|22	0	0	0	0	0	0	0	0	0	0	1441	0	0	0	0	0	0	0	0	0	0	0	0	0	0	0	0	0	0	0	0	0	0
SRR23971435	1-29-19	east_drain	market_east_drain	East|9|35	10143	0	0	0	14492	0	0	0	7257	0	2117	0	0	0	0	0	0	0	0	0	0	0	0	0	0	0	0	0	0	0	0	0	0
SRR23971436	HXJC4-1-2	not_market	non_market_sewage		3524	0	0	0	0	0	0	0	0	0	0	0	0	0	0	0	0	0	0	0	0	0	0	0	0	0	0	0	0	0	0	0	0
SRR23971437	C9_2	other_metagenome	market_west_late	West|5|NA	0	0	0	0	0	0	0	0	0	0	0	0	0	0	0	0	0	0	0	0	0	0	0	0	0	0	0	0	0	0	0	0	0
SRR23971438	C12_2	other_metagenome	market_west_late	West|5|NA	1436	0	0	0	0	0	0	0	0	0	0	0	0	0	0	0	0	0	0	0	0	0	0	0	0	0	0	0	0	0	0	0	0
SRR23971439	C17_2	market_metagenome	market_west_late	West|6|34	0	0	0	0	0	0	0	0	0	0	0	0	0	0	0	0	0	0	0	0	0	0	0	0	0	0	0	0	0	0	0	0	0
SRR23971440	E-10-29-2	market_metagenome	market_west_late	West|10|29	0	0	0	0	0	0	0	0	0	0	0	0	0	0	0	0	0	0	0	0	0	0	0	0	0	0	0	0	0	0	0	0	0
SRR23971441	E-A-7-1	other_metagenome	market_east_late	East|Accessory Street|7	0	0	0	0	0	0	0	0	0	0	0	0	0	0	0	0	0	0	0	0	0	0	0	0	0	0	0	0	0	0	0	0	0
SRR23971442	CCDC-454	market_metagenome	market_stall_wildlife_late	West|9|34	0	0	0	0	0	0	0	0	0	0	0	0	0	0	0	0	0	0	0	0	0	0	0	0	0	0	0	0	0	0	0	0	0
SRR23971443	629-1-L1	market_metagenome	market_629_late	West|6|29	0	0	0	0	0	0	479	0	0	0	0	0	0	0	0	0	0	0	0	0	0	0	0	0	0	0	0	0	0	0	0	0	0
SRR23971444	629-3-C	market_metagenome	market_629_late	West|6|29	0	1762	770	0	0	0	0	0	0	0	0	0	0	0	0	0	0	0	0	0	0	570	0	0	0	0	0	0	0	0	0	0	0
SRR23971445	629-5-L4	market_metagenome	market_629_late	West|6|29	0	0	0	0	0	0	603	0	0	0	0	0	0	0	0	0	0	0	0	0	0	0	0	0	0	0	0	0	0	0	0	0	0
SRR23971446	w-6-29-33	market_metagenome	single_end_duplicate	West|6|29-33	0	0	0	0	0	0	0	0	0	0	0	0	0	0	0	0	0	0	0	0	0	0	0	0	0	0	0	0	0	0	0	0	0
SRR23971447	629-8-L7	market_metagenome	market_629_late	West|6|29	0	0	0	2166	0	0	0	0	0	0	0	0	0	0	0	0	0	0	0	0	0	0	0	0	0	0	0	0	0	0	0	0	0
SRR23971448	Q37	market_metagenome	market_825	West|8|25	11237	0	0	0	0	1091	0	6264	0	0	0	7325	0	0	0	0	0	0	0	0	0	0	0	0	0	0	0	0	0	0	0	0	0
SRR23971449	Q61	market_metagenome	market_629_Jan12	West|6|29-31-33	795	15895	13349	7372	0	528	10458	6810	0	450	0	834	0	3336	2571	10744	2274	0	0	0	0	9780	0	0	0	0	0	0	0	0	0	0	533
SRR23971450	Q64	market_metagenome	market_629_Jan12	West|6|29-31-33	1738	4716	5653	5297	731	0	3658	1727	0	5387	0	515	0	0	0	4572	1108	0	0	0	0	0	0	0	0	0	0	0	0	0	0	0	0
SRR23971451	Q68	market_metagenome	market_629_Jan12	West|6|29-31-33	5135	1094	7328	7219	0	0	6351	2231	0	0	0	0	0	1070	0	0	525	0	0	0	0	0	0	0	0	0	0	0	0	0	0	0	0
SRR23971452	629-11-L	market_metagenome	market_629_late	West|6|29	902	0	0	1451	0	0	0	0	0	0	0	0	0	0	0	0	0	0	0	0	0	0	0	0	0	0	0	0	0	0	0	0	0
SRR23971453	Q69	market_metagenome	market_629_Jan12	West|6|29-31-33	1285	1064	14633	686	0	0	816	2612	0	0	0	0	0	2325	0	0	0	0	0	0	0	0	0	0	0	0	0	0	0	0	0	0	0
SRR23971454	Q70	market_metagenome	market_629_Jan12	West|6|29-31-33	498	818	2984	1938	0	0	778	0	0	816	0	0	0	0	0	0	14904	0	0	0	0	0	0	0	0	0	1509	0	0	0	0	0	0
SRR23971455	1-29-8	market_metagenome	market_east_drain	East|5|11	3989	0	537	0	0	0	0	0	0	0	2009	0	0	0	0	0	0	0	0	0	0	0	0	0	0	0	0	0	0	0	0	0	0
SRR23971456	8-25-M1	market_metagenome	market_825_late	West|8|25	465	0	0	0	0	0	0	3810	0	4914	0	0	0	0	0	0	0	0	0	0	0	0	0	0	0	0	0	0	0	0	0	0	0
SRR23971457	WS-1-1	sewage_metagenome	market_sewage_west	West|NA|NA	1751	0	0	0	0	0	0	0	0	0	0	0	0	0	0	0	0	0	0	0	0	0	0	0	0	0	0	0	0	0	0	0	0
SRR23971458	WS-2-1	sewage_metagenome	market_sewage_west	West|NA|NA	922	0	0	0	0	0	0	0	0	0	0	0	0	0	0	0	0	0	0	0	0	0	0	0	0	0	0	0	0	0	0	0	0
SRR23971459	WS-2-3	sewage_metagenome	market_sewage_west	West|NA|NA	1243	0	0	0	0	0	0	0	0	0	0	0	0	0	0	0	0	0	0	0	0	0	0	0	0	0	0	0	0	0	0	0	0
SRR23971460	CSSQ-1-3	not_market	non_market_sewage		7139	0	0	0	0	0	0	0	0	0	0	0	0	0	0	0	0	0	0	0	0	0	0	0	0	0	0	0	0	0	0	0	0
SRR23971461	W-8-25-D1	market_metagenome	market_825_late	West|8|25	5815	602	1336	1301	1525	2699	0	11949	473	11924	1204	0	0	0	0	0	0	0	0	0	0	0	0	1417	0	0	0	0	0	0	0	0	0
SRR23971462	W-8-25-D2	market_metagenome	market_825_late	West|8|25	0	0	0	0	0	0	0	0	0	0	0	0	0	0	0	0	0	0	0	0	0	0	0	0	0	0	0	0	0	0	0	0	0
SRR23971463	HJ200025-20200112-1	market_metagenome	market_stall_wildlife	West|9|35-37	826	1132	557	1258	0	0	1307	0	0	559	0	0	0	0	0	0	0	0	0	0	0	0	0	0	0	0	0	0	0	0	0	0	0
SRR23971464	HJ200026-20200112-1	market_metagenome	market_stall_wildlife	West|9|35-37	1194	5720	2047	5556	516	0	1742	4464	0	8857	0	3975	0	2920	895	0	0	0	0	516	0	0	0	0	0	0	0	0	0	0	0	0	0
SRR23971465	HJ200027-20200112-1	market_metagenome	market_stall_wildlife	West|9|35-37	602	3942	1498	531	0	0	1611	0	470	0	0	1408	430	817	0	0	0	0	0	0	0	0	0	0	0	0	0	0	0	0	0	0	0
SRR23971466	HJ200028-20200112-1	market_metagenome	market_stall_wildlife	West|9|35-37	0	516	0	473	0	0	726	0	0	6321	0	0	0	0	0	0	0	0	0	0	0	0	0	0	0	0	0	0	0	0	0	0	0
SRR23971467	HJ200029-20200112-1	market_metagenome	market_stall_wildlife	West|9|35-37	0	0	0	0	816	0	0	0	0	590	0	0	0	0	0	0	0	0	0	0	0	0	0	0	0	0	0	0	0	0	0	0	0
SRR23971468	HJ200030-20200112-1	market_metagenome	market_stall_wildlife	West|9|35-37	3779	6141	1884	7105	1305	0	8467	1031	0	2520	0	1334	0	0	1057	0	0	0	0	0	0	0	0	0	0	0	0	0	0	0	0	0	0
SRR23971469	HJ200031-20200112-1	market_metagenome	market_825	West|8|25	14831	0	831	0	0	518	0	12945	0	817	0	1025	0	0	0	0	0	0	0	0	0	0	0	0	0	0	0	0	0	0	0	0	0
SRR23971470	HJ200032-20200112-1	market_metagenome	market_825	West|8|25	924	0	0	0	0	0	0	525	0	0	0	0	0	0	0	0	0	0	0	0	0	0	0	0	0	0	0	0	0	0	0	0	0
SRR23971471	HJ200033-20200112-1	market_metagenome	market_825	West|8|25	853	0	0	0	0	0	0	2806	0	0	0	3239	0	0	0	0	0	0	0	0	0	0	0	0	0	0	0	0	0	0	0	0	0
SRR23971472	HJ200034-20200112-1	market_metagenome	market_825	West|8|25	4015	0	0	0	0	0	0	430	0	0	0	0	0	0	0	0	0	0	0	0	0	0	0	0	0	0	0	0	0	0	0	0	0
SRR23971473	F13	sars2_amplicon	market_west_Jan1	West|11|15	922	0	0	0	0	0	0	0	0	0	0	0	0	0	0	0	0	14389	0	0	0	0	0	0	0	0	0	0	0	0	0	0	0
SRR23971474	HJ200035-20200112-1	market_metagenome	market_825	West|8|25	2607	0	602	0	0	0	0	7159	0	0	0	1792	0	0	0	0	0	0	0	0	0	0	0	0	0	0	0	0	0	0	0	0	0
SRR23971475	HJ200036-20200112-1	market_metagenome	market_825	West|8|25	840	0	0	0	0	0	0	728	0	0	0	0	0	0	0	0	0	0	0	0	0	0	0	0	0	0	0	0	0	0	0	0	0
SRR23971476	HJ200038-20200112-1	market_metagenome	market_825	West|8|25	2671	0	430	0	473	0	0	10525	0	10348	0	1977	0	0	0	0	0	0	0	0	0	0	0	0	0	0	0	0	0	0	0	0	0
SRR23971477	HJ200039-20200112-1	market_metagenome	market_825	West|8|25	559	0	0	0	0	430	0	4126	0	0	0	2002	0	0	0	0	0	0	0	0	0	0	0	0	0	0	0	0	0	0	0	0	0
SRR23971478	HJ200040-20200112-1	market_metagenome	market_825	West|8|25	4407	0	0	0	0	473	0	13550	0	687	0	0	0	0	0	0	0	0	0	0	0	0	0	0	0	0	0	606	0	0	0	0	0
SRR23971479	HJ200041-20200112-1	market_metagenome	market_stall_wildlife	West|8|36-38	0	988	731	1233	0	0	4335	0	0	604	0	0	0	0	0	0	0	0	0	0	0	0	0	0	0	0	0	0	0	0	0	0	0
SRR23971480	HJ200042-20200112-1	market_metagenome	market_stall_wildlife	West|8|36-38	0	0	0	0	0	0	0	0	0	633	0	0	0	0	0	0	0	0	0	0	0	0	0	0	0	0	0	0	0	0	0	0	0
SRR23971481	HJ200043-20200112-1	market_metagenome	market_stall_wildlife	West|8|36-38	1006	4987	0	0	0	0	1714	0	0	8564	0	0	0	0	0	0	0	0	0	0	0	0	0	0	0	0	0	0	0	0	0	0	0
SRR23971482	HJ200044-20200112-1	market_metagenome	market_stall_wildlife	West|8|36-38	0	8508	1362	0	791	0	1298	0	0	0	0	0	0	0	0	0	0	0	0	0	0	0	0	0	0	0	0	0	0	0	0	0	0
SRR23971483	HJ200045-20200112-1	market_metagenome	market_stall_wildlife	West|8|36-38	1193	6211	430	0	1084	0	5620	9875	0	0	0	2669	0	0	0	0	0	0	0	0	0	0	0	0	0	0	0	0	0	0	0	0	0
SRR23971484	B5	sars2_amplicon	market_west_Jan1	West|5|6-8	0	0	0	0	0	0	0	0	0	0	0	0	0	0	0	0	0	0	0	0	0	0	0	0	0	0	0	0	0	0	0	0	0
SRR23971485	HJ200046-20200112-1	market_metagenome	market_stall_wildlife	West|8|36-38	733	8089	9427	989	12586	0	12985	0	0	0	0	8313	0	912	0	0	0	0	0	0	0	1032	0	0	0	0	0	0	0	0	0	0	0
SRR23971486	HJ200047-20200112-1	market_metagenome	market_stall_wildlife	West|8|36-38	1062	7474	579	1135	0	0	2383	0	0	0	0	0	0	0	0	0	0	0	0	0	0	0	0	0	0	0	0	0	0	0	0	0	0
SRR23971487	HJ200048-20200112-1	market_metagenome	market_stall_wildlife	West|8|36-38	0	15731	1846	0	0	0	7976	0	0	0	0	0	0	0	0	0	0	0	0	0	0	0	0	0	0	0	0	0	0	0	0	0	0
SRR23971488	HJ200049-20200112-1	market_metagenome	market_stall_wildlife	West|8|36-38	0	903	0	0	8330	1027	6864	0	0	0	0	773	0	4902	1609	0	0	0	0	0	0	0	0	0	0	0	0	0	0	0	0	0	0
SRR23971489	629-13-L	market_metagenome	market_629_late	West|6|29	1570	865	1028	485	0	0	4470	0	0	0	0	0	0	0	0	0	0	0	0	0	0	0	0	0	0	0	0	0	0	0	0	0	0
SRR23971490	W-8-25-L	market_metagenome	market_825_late	West|8|25	1148	0	0	0	0	0	0	4009	0	0	0	1637	0	0	0	0	0	0	0	0	0	0	0	0	0	0	0	0	0	0	0	0	0
SRR23971491	W-8-25-L2	market_metagenome	market_825_late	West|8|25	0	0	0	0	0	0	0	0	0	0	0	0	0	0	0	0	0	0	0	0	0	0	0	0	0	0	0	0	0	0	0	0	0
SRR23971492	EWS-2#-2	sewage_metagenome	market_sewage_east	East|NA|NA	0	0	0	0	6145	0	0	0	0	0	0	0	0	0	0	0	0	0	0	0	0	0	0	0	0	0	0	0	0	0	0	0	0
SRR23971493	EWS-3#-2	sewage_metagenome	market_sewage_east	East|NA|NA	1926	0	0	0	0	0	0	0	0	0	0	0	0	0	0	0	0	0	0	0	0	0	0	0	0	0	0	0	0	0	0	0	0
SRR23971494	WWS-1#	sewage_metagenome	market_sewage_west	West|NA|NA	2636	0	0	0	1646	0	0	0	808	0	0	0	0	0	0	0	0	0	0	0	0	0	0	0	0	0	0	0	0	0	0	0	0
SRR23971495	WWS-1#-2	sewage_metagenome	market_sewage_west	West|NA|NA	2659	0	660	0	0	500	0	0	933	0	0	0	0	0	0	0	0	0	0	0	0	0	0	0	0	0	0	0	0	0	0	0	0
SRR23971496	WWS-1#-3	sewage_metagenome	market_sewage_west	West|NA|NA	4382	0	654	0	1351	0	0	0	1614	0	0	0	0	0	0	0	0	0	0	0	0	0	0	0	0	0	0	0	0	0	0	0	0
SRR23971497	WWS-2#-3	sewage_metagenome	market_sewage_west	West|NA|NA	526	0	0	0	0	974	0	0	946	0	0	0	0	0	0	0	0	0	0	0	0	0	0	0	0	0	0	0	0	0	0	0	0
SRR23971498	w-6-29-33	market_metagenome	market_west_drain	West|6|29-33	0	0	0	0	0	0	0	0	0	0	0	0	0	0	0	0	0	0	0	0	0	0	0	0	0	0	0	0	0	0	0	0	0
SRR23971499	w-zong-1	sewage_metagenome	market_west_drain	West|1|NA	0	0	0	0	0	0	0	0	0	0	0	0	0	0	0	0	0	0	0	0	0	0	0	0	0	0	0	0	0	0	0	0	0
SRR23971500	629-L-1	market_metagenome	market_629_late	West|6|29	0	0	0	0	0	0	0	0	0	0	0	0	0	0	0	0	0	0	0	0	0	0	0	0	0	0	0	0	0	0	0	0	0
SRR23971501	wws-1#-0	sewage_metagenome	market_sewage_west	West|1|NA	1802	0	0	0	0	0	0	0	456	0	0	0	0	0	0	0	0	0	0	0	0	0	0	0	0	0	0	0	0	0	0	0	0
SRR23971502	A101	market_metagenome	market_west_Jan1	West|4|19	14722	0	1144	575	6117	8446	0	0	2105	0	1743	0	8796	0	0	0	0	0	0	0	0	0	0	0	0	0	0	0	0	0	0	0	0
SRR23971503	A14	market_metagenome	market_west_Jan1	West|4|26	1086	0	0	0	0	0	0	0	0	0	0	0	0	0	0	0	0	0	0	0	0	0	0	0	0	0	0	0	0	0	0	0	0
SRR23971504	A15	market_metagenome	market_west_Jan1	West|4|26	1733	0	0	0	0	0	0	0	0	0	0	0	0	0	0	0	0	0	0	0	0	0	0	0	0	0	0	0	0	0	0	0	0
SRR23971505	A18	market_metagenome	market_west_Jan1	West|7|15-17	13366	0	870	896	4584	10595	0	0	9648	0	928	0	4207	0	0	0	0	0	0	0	0	0	0	0	1774	477	0	0	0	0	0	0	0
SRR23971506	A2	market_metagenome	market_west_Jan1	West|7|15-17	4330	0	608	725	2041	7334	0	0	1786	0	8205	0	1110	0	0	0	0	0	0	0	0	0	0	0	0	0	0	0	0	0	0	0	0
SRR23971507	A20	market_metagenome	market_west_Jan1	West|7|15-17	0	0	0	0	0	0	0	0	0	0	0	0	0	0	0	0	0	0	0	0	0	0	0	0	0	0	0	0	0	0	0	0	0
SRR23971508	A33	market_metagenome	market_west_Jan1	West|7|NA	1288	544	0	891	3867	1429	0	0	1065	0	0	0	0	0	0	0	0	0	0	0	0	0	0	0	0	0	0	0	0	0	0	0	0
SRR23971509	A55	market_metagenome	market_west_Jan1	West|7|25	12480	0	5220	1579	9536	15978	0	0	4452	0	0	0	3942	0	0	0	0	0	0	0	0	0	0	0	963	0	0	0	0	0	0	0	0
SRR23971510	A61	market_metagenome	market_west_Jan1	West|7|20-22-24	8484	0	2385	2504	15958	16250	0	0	3486	441	1065	0	13676	0	0	0	0	0	0	0	0	0	0	0	2635	0	0	0	0	0	0	0	0
SRR23971511	CCDC-744	market_metagenome	market_629_late	West|6|29	451	0	0	0	0	0	0	0	0	0	0	0	0	0	0	0	0	0	0	0	0	0	0	0	0	0	0	0	0	0	0	0	0
SRR23971512	A63	market_metagenome	market_west_Jan1	West|7|16-18	6640	0	0	0	1322	14956	0	0	765	0	0	0	499	0	0	0	0	0	0	0	0	0	0	0	0	0	0	0	0	0	0	0	0
SRR23971513	HXJC4-1-3	not_market	non_market_sewage		10704	0	0	0	928	0	0	0	0	0	0	0	0	0	0	0	0	0	0	0	0	0	0	0	0	0	0	0	0	0	0	0	0
SRR23971514	WWS-2#-2	sewage_metagenome	market_sewage_west	West|NA|NA	1322	0	0	0	0	0	0	0	442	0	0	0	0	0	0	0	0	0	0	0	0	0	0	0	0	0	0	0	0	0	0	0	0
SRR23971515	SJ-D	other_metagenome	warehouse	Warehouse|8|25	963	0	0	0	0	0	0	0	0	0	0	0	0	0	0	0	0	0	0	0	0	0	0	0	0	0	0	0	0	0	0	0	0
SRR23971516	SJ-L3	other_metagenome	warehouse	Warehouse|8|25	0	0	0	0	0	0	0	0	0	0	0	0	0	0	0	0	0	0	0	0	0	0	0	0	0	0	0	0	0	0	0	0	0
SRR23971517	RLC-3	other_metagenome	warehouse	Warehouse|8|25	2493	0	0	0	0	0	0	0	0	0	0	0	0	0	0	0	0	0	0	0	0	0	0	0	0	0	0	0	0	0	0	0	0
SRR23971518	HJ200001-20200112-1	market_metagenome	market_stall_wildlife	West|9|34-36	2468	6237	1667	1893	0	0	0	0	0	0	1322	0	0	0	0	0	5458	0	5622	0	3614	0	0	0	0	0	0	0	0	0	0	0	0
SRR23971519	HJ200002-20200112-1	market_metagenome	market_stall_wildlife	West|9|34-36	0	542	0	0	0	0	0	0	0	0	0	0	0	0	0	0	0	0	0	0	1218	0	0	0	0	0	0	0	0	0	0	0	0
SRR23971520	HJ200003-20200112-1	market_metagenome	market_stall_wildlife	West|9|34-36	3240	11945	8531	15441	774	0	2462	430	0	0	12033	0	0	0	774	0	0	0	2503	2666	2351	0	0	0	0	0	0	0	0	0	0	0	0
SRR23971521	HJ200004-20200112-1	market_metagenome	market_stall_wildlife	West|9|34-36	2391	6633	9842	3870	0	0	0	0	0	0	3177	0	0	645	0	0	0	0	0	0	556	0	0	0	0	0	0	0	0	0	0	0	0
SRR23971522	CCDC-760	market_metagenome	market_825_late	West|8|25	0	0	0	0	0	0	0	0	0	0	0	0	0	0	0	0	0	0	0	0	0	0	0	0	0	0	0	0	0	0	0	0	0
SRR23971523	HJ200005-20200112-1	market_metagenome	market_stall_wildlife	West|9|34-36	3818	9852	15435	16028	14836	0	2311	6436	0	0	880	4777	0	736	3754	15472	0	0	0	513	0	0	0	0	0	0	0	0	0	0	0	0	0
SRR23971524	HJ200006-20200112-1	market_metagenome	market_stall_wildlife	West|9|34-36	508	15114	15190	5341	0	0	0	0	0	513	516	0	0	9222	0	0	0	0	860	0	430	0	0	0	0	0	0	0	0	0	0	0	0
SRR23971525	HJ200007-20200112-1	market_metagenome	market_stall_wildlife	West|9|34-36	1790	14622	9972	14961	1069	1285	3423	2296	0	600	9381	0	0	3107	1292	0	1105	0	2648	2792	3520	0	0	0	0	0	0	0	0	0	0	0	0
SRR23971526	HJ200008-20200112-1	market_metagenome	market_stall_wildlife	West|9|34-36	4816	11128	7916	15970	0	479	3617	2028	0	1758	10258	0	0	0	0	0	754	0	2334	1409	1029	0	0	0	0	0	0	0	0	713	709	0	0
SRR23971527	HJ200009-20200112-1	market_metagenome	market_stall_wildlife	West|9|34-36	591	4537	5769	2635	0	0	918	0	0	0	2358	0	0	0	0	0	1150	0	1980	0	0	0	0	0	0	0	0	0	0	0	0	0	0
SRR23971528	HJ200010-20200112-1	market_metagenome	market_stall_wildlife	West|9|34-36	8613	8415	7989	14534	0	514	3280	0	3913	1334	11288	0	0	0	0	0	0	0	3441	468	557	0	0	0	0	0	0	0	0	0	0	0	0
SRR23971529	HJ200011-20200112-1	market_metagenome	market_stall_wildlife	West|9|38	5081	14995	2681	3108	0	0	3429	559	0	0	0	1600	0	0	6705	0	0	0	0	4320	0	467	0	0	0	0	0	0	0	0	0	0	0
SRR23971530	HJ200012-20200112-1	market_metagenome	market_stall_wildlife	West|9|38	2137	15606	14947	4602	731	0	10328	0	0	0	0	4394	0	1891	10578	0	436	0	0	1480	0	691	3909	0	0	0	0	0	0	0	0	0	0
SRR23971531	HJ200013-20200112-1	market_metagenome	market_stall_wildlife	West|9|38	0	1111	0	0	0	0	773	0	0	0	0	0	0	0	0	0	0	0	0	0	0	0	0	0	0	0	0	0	0	0	0	0	0
SRR23971532	HJ200014-20200112-1	market_metagenome	market_stall_wildlife	West|9|38	0	8244	0	0	0	0	2346	0	0	0	0	0	0	0	1344	0	0	0	0	1978	0	0	0	0	0	0	0	0	0	0	0	0	0
SRR23971533	A20	sars2_amplicon	market_west_Jan1	West|7|15-17	703	0	0	0	0	0	0	0	0	0	0	0	0	0	0	0	0	0	0	0	0	0	0	0	0	0	0	0	0	0	0	0	0
SRR23971534	HJ200015-20200112-1	market_metagenome	market_stall_wildlife	West|9|38	430	2066	824	1032	0	0	6343	990	0	0	0	0	0	0	0	0	0	0	0	0	0	0	0	0	0	0	0	0	0	0	0	0	0
SRR23971535	HJ200016-20200112-1	market_metagenome	market_stall_wildlife	West|9|38	470	2037	0	0	2302	0	0	0	0	0	0	0	0	0	731	0	0	0	0	0	0	0	0	0	0	0	0	0	0	0	0	0	0
SRR23971536	HJ200017-20200112-1	market_metagenome	market_stall_wildlife	West|9|38	0	9774	1064	472	0	0	850	0	0	0	0	430	0	1204	1033	0	0	0	0	0	0	0	8544	0	0	0	0	0	0	0	0	0	0
SRR23971537	HJ200018-20200112-1	market_metagenome	market_stall_wildlife	West|9|38	477	2639	0	0	0	0	812	0	0	0	0	0	0	645	484	0	0	0	0	0	0	0	0	0	0	0	0	0	0	0	0	0	0
SRR23971538	HJ200019-20200112-1	market_metagenome	market_stall_wildlife	West|9|38	919	14426	1594	0	0	0	604	0	0	0	0	9540	0	2024	1424	0	0	0	0	0	0	0	0	0	0	0	0	0	0	0	0	0	0
SRR23971539	HJ200020-20200112-1	market_metagenome	market_stall_wildlife	West|9|38	1349	1882	0	558	0	0	601	0	0	0	0	0	0	0	809	0	0	0	0	966	0	0	0	0	0	0	0	0	0	0	0	0	0
SRR23971540	HJ200021-20200112-1	market_metagenome	market_stall_wildlife	West|9|35-37	1812	2387	1968	6038	1269	0	1418	0	0	5623	0	774	0	559	0	0	0	0	0	0	0	0	0	0	0	0	0	0	0	0	0	0	0
SRR23971541	HJ200022-20200112-1	market_metagenome	market_stall_wildlife	West|9|35-37	0	1136	514	1023	0	0	1014	0	0	430	0	0	0	0	964	0	0	0	0	0	0	0	0	0	0	0	0	0	0	0	0	0	0
SRR23971542	HJ200023-20200112-1	market_metagenome	market_stall_wildlife	West|9|35-37	549	15240	679	559	0	0	903	0	0	0	0	2928	0	0	1371	0	0	0	0	0	0	0	0	0	0	0	0	0	0	0	0	0	0
SRR23971543	1-29-23	market_metagenome	market_east_late	East|11|9	5270	0	8227	1830	7351	14552	0	0	1057	0	2690	0	7544	0	0	0	0	0	0	0	0	0	0	657	0	1244	0	0	0	0	0	0	0
SRR23971544	7-26-BX	market_metagenome	market_west_late	West|7|26	0	0	0	0	0	0	0	0	0	0	0	0	0	0	0	0	0	0	0	0	0	0	0	0	0	0	0	0	0	0	0	0	0
SRR23971545	W-8-25-L2	market_metagenome	single_end_duplicate	West|8|25	1321	473	2804	0	1472	602	0	13639	0	0	488	0	961	0	0	0	0	0	0	0	0	0	0	473	0	0	0	0	0	0	0	0	0
SRR23971546	7-26-PSW	market_metagenome	market_west_late	West|7|26	0	0	2304	2630	0	0	0	0	0	0	0	0	0	0	0	0	0	0	0	0	0	0	0	0	0	0	0	0	0	0	0	0	0
SRR23971547	7-26-PSN	market_metagenome	market_west_late	West|7|26	0	826	7902	5868	0	0	0	0	0	0	497	0	533	0	0	0	0	0	0	0	0	0	0	0	0	0	0	0	0	0	0	0	0
SRR23971548	7-26-DH	market_metagenome	market_west_late	West|7|26	0	0	0	0	0	657	0	0	0	0	456	0	0	0	0	0	0	0	0	0	0	0	0	0	0	0	0	0	0	0	0	0	0
SRR23971549	8-25-BX	market_metagenome	market_825_late	West|8|25	0	0	0	0	0	0	0	474	0	0	0	0	0	0	0	0	0	0	0	0	0	0	0	0	0	0	0	0	0	0	0	0	0
SRR23971550	8-25-D_2	market_metagenome	market_825_late	West|8|25	0	0	0	0	0	0	0	0	0	0	0	0	0	0	0	0	0	0	0	0	0	0	0	0	0	0	0	0	0	0	0	0	0
SRR23971551	8-25-CK	market_metagenome	market_825_late	West|8|25	0	0	0	0	0	0	0	2042	0	0	516	0	0	0	0	0	0	0	0	0	0	0	0	0	0	0	0	0	0	0	0	0	0
SRR23971552	8-25-M2	market_metagenome	market_825_late	West|8|25	10749	0	0	0	0	0	0	6699	0	2331	0	0	0	0	0	0	0	0	0	0	0	0	0	742	0	0	0	0	0	0	0	0	0
SRR23971553	WS-3-1	sewage_metagenome	market_sewage_east	East|NA|NA	653	0	0	0	0	0	0	0	0	0	0	0	0	0	0	0	0	0	0	0	0	0	0	0	0	0	0	0	0	0	0	0	0
SRR23971554	WS-4-1	sewage_metagenome	market_sewage_east	East|NA|NA	1637	0	0	0	0	0	0	0	0	0	0	0	0	0	0	0	0	0	0	0	0	0	0	0	0	0	0	0	0	0	0	0	0
SRR23971555	8-25-D1	market_metagenome	market_825_late	West|8|25	1818	0	0	0	0	0	0	0	0	0	0	0	0	0	0	0	0	0	0	0	0	0	0	0	0	0	0	0	0	0	0	0	0
SRR23971556	EWS-3#-2	sewage_metagenome	single_end_duplicate	East|NA|NA	645	0	0	0	1290	0	0	0	0	0	0	0	0	0	0	0	0	0	0	0	0	0	0	0	0	0	0	0	0	0	0	0	0
SRR23971557	8-25-D2	market_metagenome	market_825_late	West|8|25	2509	0	0	0	0	0	0	0	0	0	0	0	0	0	0	0	0	0	0	0	0	0	0	0	0	0	0	0	0	0	0	0	0
SRR23971558	8-25-Long	market_metagenome	market_825_late	West|8|25	927	0	0	0	0	0	0	0	0	0	0	0	0	0	0	0	0	0	0	0	0	0	0	0	0	0	0	0	0	0	0	0	0
SRR23971559	Outside-5	other_metagenome	market_west_drain	West|5|NA	733	0	0	0	0	0	0	0	0	0	7270	0	0	0	0	0	0	0	0	0	0	0	0	0	0	0	0	0	0	0	0	0	0
SRR23971560	HXJMHL-1-2	not_market	non_market_sewage		1214	0	0	0	465	0	0	0	0	0	0	0	0	0	0	0	0	0	0	0	0	0	0	0	0	0	0	0	0	0	0	0	0
SRR23971561	JXRJ-1-1	not_market	non_market_sewage		464	0	0	0	0	0	0	0	0	0	0	0	0	0	0	0	0	0	0	0	0	0	0	0	0	0	0	0	0	0	0	0	0
SRR23971562	CSSQ-1-1	not_market	non_market_sewage		781	0	0	0	0	0	0	0	0	0	0	0	0	0	0	0	0	0	0	0	0	0	0	0	0	0	0	0	0	0	0	0	0
SRR23971563	CSSQ-1-2	not_market	non_market_sewage		1518	0	0	0	0	0	0	0	0	0	0	0	0	0	0	0	0	0	0	0	0	0	0	0	0	0	0	0	0	0	0	0	0
SRR23971564	YCHC2-1-2	not_market	non_market_sewage		758	0	0	0	0	0	0	0	0	0	0	0	0	0	0	0	0	0	0	0	0	0	0	0	0	0	0	0	0	0	0	0	0
SRR23971565	YCHC2-1-3	not_market	non_market_sewage		892	0	0	0	0	0	0	0	0	0	0	0	0	0	0	0	0	0	0	0	0	0	0	0	0	0	0	0	0	0	0	0	0
SRR23971566	HXJC4-1-1	not_market	non_market_sewage		3846	0	0	0	0	0	0	0	0	0	0	0	0	0	0	0	0	0	0	0	0	0	0	0	0	0	0	0	0	0	0	0	0
SRR23971567	A87	market_metagenome	market_west_Jan1	West|4|28	4296	0	5882	652	1715	3777	1379	0	1909	0	0	0	4132	0	0	0	0	0	0	0	0	0	0	0	0	0	0	0	0	0	0	0	0
SRR23971568	WWS-1#-2	sewage_metagenome	single_end_duplicate	West|NA|NA	1364	0	0	0	704	0	0	0	602	0	0	0	0	0	0	0	0	0	0	0	0	0	0	0	0	0	0	0	0	0	0	0	0
SRR23971569	A88	market_metagenome	market_west_Jan1	West|4|28	3256	0	0	0	0	0	0	0	430	0	0	0	0	0	0	0	0	0	0	0	0	0	0	0	0	0	0	0	0	0	0	0	0
SRR23971570	A90	market_metagenome	market_west_Jan1	West|4|26	2031	0	0	0	577	753	0	0	442	0	0	0	0	0	0	0	0	0	0	0	0	0	0	0	0	0	0	0	0	0	0	0	0
SRR23971571	A96	market_metagenome	market_west_Jan1	West|4|24	4516	0	521	0	1301	3767	0	0	875	0	0	0	0	0	0	0	0	0	0	0	0	0	0	0	0	0	0	0	0	0	0	0	0
SRR23971572	B17	market_metagenome	market_west_Jan1	West|15|44	16069	0	0	0	5296	15509	0	0	9383	0	0	0	519	0	0	0	0	0	0	0	0	0	0	0	0	0	0	0	0	0	0	0	0
SRR23971573	B5	market_metagenome	market_west_Jan1	West|5|6-8	10942	0	0	0	5217	16292	0	0	16116	3506	0	0	0	0	0	0	0	0	0	0	0	0	0	0	0	1267	0	0	0	0	0	0	0
SRR23971574	D32	market_metagenome	market_west_Jan1	West|15|15	13841	0	0	0	5225	5462	0	0	8298	0	0	0	0	0	0	0	0	0	0	0	0	0	0	0	0	0	0	0	0	0	0	0	0
SRR23971575	E48	market_metagenome	market_east_Jan1	East|9|22	1972	0	0	0	15781	2551	0	0	16121	0	0	0	0	0	0	0	0	0	0	0	0	0	0	0	0	1052	0	0	0	0	0	0	0
SRR23971576	E61	market_metagenome	market_east_Jan1	East|6|1-3	2271	0	0	0	2309	1052	0	0	3629	0	0	0	0	0	0	0	0	0	0	0	0	0	0	0	0	0	0	0	0	0	0	0	0
SRR23971577	CCDC-746	market_metagenome	market_629_late	West|6|29	0	879	1320	2995	0	0	0	0	0	0	0	0	0	0	0	0	0	0	0	0	0	0	0	0	0	0	0	0	0	0	0	0	0
SRR23971578	E7	market_metagenome	market_west_Jan1	West|2|5	14887	0	1235	0	6539	6321	0	0	1576	0	758	0	0	0	0	0	0	0	0	0	0	0	0	1738	0	0	0	0	0	0	0	0	0
SRR23971579	F100	market_metagenome	market_west_Jan1	West|4|X4-X6	432	0	0	0	457	4949	0	0	1741	0	0	0	0	0	0	0	0	0	0	0	0	0	0	0	0	0	0	0	0	0	0	0	0
SRR23971580	F13	market_metagenome	market_west_Jan1	West|11|15	2215	0	0	0	0	0	0	0	0	0	0	0	0	0	0	0	0	0	0	0	0	0	0	0	0	0	0	0	0	0	0	0	0
SRR23971581	F46	market_metagenome	market_west_Jan1	West|2|24	642	0	1357	0	0	0	0	0	0	0	0	0	0	0	0	0	0	0	0	0	0	0	0	0	0	0	0	0	0	0	0	0	0
SRR23971582	F54	market_metagenome	market_west_Jan1	West|2|14	571	0	0	0	742	1169	0	0	432	0	0	0	0	0	0	0	0	0	0	0	0	0	0	0	0	0	0	0	0	0	0	0	0
SRR23971583	F98	market_metagenome	market_west_Jan1	West|4|X4-X6	9243	0	0	0	3598	2152	0	0	892	0	0	0	0	0	0	0	0	0	0	0	0	0	0	0	0	0	0	0	0	0	0	0	0
SRR23971584	1-27-33	market_metagenome	market_west_drain	West|6|29-33	0	0	0	0	0	0	0	0	0	0	0	0	0	0	0	0	0	0	0	0	0	0	0	0	0	0	0	0	0	0	0	0	0
SRR23971585	1-27-37	market_metagenome	market_west_drain	West|10|4	0	0	0	0	0	0	0	0	0	0	0	0	0	0	0	0	0	0	0	0	0	0	0	0	0	0	0	0	0	0	0	0	0
SRR23971586	1-29-4	market_metagenome	market_east_drain	East|4|5-7-9	0	0	0	0	0	0	618	0	0	0	0	0	0	0	0	0	0	0	0	0	0	0	0	0	0	0	0	0	0	0	0	0	0
SRR23971587	8-25-D	market_metagenome	market_825_late	West|8|25	0	0	0	0	0	0	0	651	0	0	454	0	0	0	0	0	0	0	0	0	0	0	0	0	0	0	0	0	0	0	0	0	0
SRR23971588	CCDC-758	market_metagenome	market_825_late	West|8|25	0	0	0	0	0	0	0	0	0	0	0	0	0	0	0	0	0	0	0	0	0	0	0	0	0	0	0	0	0	0	0	0	0
SRR23971589	HJ200024-20200112-1	market_metagenome	market_stall_wildlife	West|9|35-37	570	6011	1707	1745	0	0	3471	0	0	0	0	688	0	602	1427	0	0	0	0	0	0	686	0	0	0	0	0	0	0	0	0	0	0
SRR23971590	WS-4-2	sewage_metagenome	market_sewage_east	East|NA|NA	0	0	0	0	0	0	0	0	0	0	0	0	0	0	0	0	0	0	0	0	0	0	0	0	0	0	0	0	0	0	0	0	0
SRR23971591	F13	sars2_amplicon	market_west_Jan1	West|11|15	936	0	0	0	0	0	0	0	0	0	0	0	0	0	0	0	0	8869	0	0	0	0	0	0	0	0	0	0	0	0	0	0	0
SRR23971592	wws-1#-0	sewage_metagenome	single_end_duplicate	West|1|NA	3229	0	756	0	1170	0	0	0	650	0	0	0	0	0	0	0	0	0	0	0	0	0	0	0	0	0	0	0	0	0	0	0	0
SRR23971593	1-27-11	market_metagenome	single_end_duplicate	West|3|13	817	0	0	0	0	0	0	0	0	0	1823	0	0	0	0	0	0	0	0	0	0	0	0	0	0	0	0	0	0	0	0	0	0

## Sheet: S10 - Animal mtDNA read counts
Lab code_x	Sample_category	Stall_corrected	Sample_Name	NC_053523.1 Gallus gallus	NC_022418.1 Anas poecilorhyncha	NC_012920.1 Homo sapiens	NC_013978.1 Columba livia	NC_013700.1 Nyctereutes procyonoides	NC_015526.1 Phasianus colchicus	NC_002008.4 Canis lupus	NC_030041.1 Ptyas mucosa	NC_001913.1 Oryctolagus cuniculus	NC_012095.1 Sus scrofa	NC_026063.1 Ovis orientalis	NC_021478.1 Rhizomys pruinosus	NC_018134.1 Ctenopharyngodon idella	KX964606.1 Erinaceus amurensis	NC_031447.1 Streptopelia orientalis	NC_003408.1 Coturnix japonica	NC_066925.1 Micropterus punctulatus	NC_015987.1 Siniperca knerii	NC_006853.1 Bos taurus	NC_011638.1 Rattus tanezumi	NC_015888.1 Tachysurus fulvidraco	NC_001700.1 Felis catus	NC_015236.1 Gallinula chloropus	NC_012901.1 Blattella germanica	NC_039888.1 Anser albifrons	NC_011389.1 Naja atra	NC_025316.1 Lepus sinensis	NC_015614.1 Pseudorasbora parva	NC_031332.1 Ruditapes philippinarum	NC_035976.1 Carassius auratus	NC_011075.1 Sinonovacula constricta	NC_062716.1 Lepidoglyphus destructor	KR866125.1 Capra hircus	JX978723.1 Channa argus	NC_056622.1 Mizuhopecten yessoensis	NC_003489.1 Ictalurus punctatus	NC_001960.1 Salmo salar	NC_011710.1 Larimichthys crocea	NC_004069.1 Muntiacus reevesi	NC_020645.1 Arctonyx collaris	NC_003192.1 Monopterus albus	NC_004926.1 Andrias davidianus	NC_018367.1 Marmota himalayana	NC_062715.1 Blomia tropicalis	KR816507.1 Hystrix brachyura	NC_028049.1 Ptyas dhumnades
HJ200050-20200112-1	market_stall_wildlife	West|8|36-38	SRR23971410	33	343	0	508	2262	83	32	10	0	12	0	80	0	0	42	0	0	0	0	0	0	0	0	0	99	11	13	0	0	0	0	0	0	0	0	0	0	0	15	0	0	0	0	0	0	0
HJ200051-20200112-1	market_stall_wildlife	West|8|37	SRR23971411	2712	281	135	611	10	0	18	46	20	19	12	0	0	0	0	0	0	0	0	0	0	0	0	0	73	0	0	0	0	0	0	0	0	0	0	0	0	0	0	0	0	0	0	0	0	0
HJ200052-20200112-1	market_stall_wildlife	West|8|37	SRR23971412	2192	4892	0	114	0	10	0	0	0	633	0	19	0	0	0	0	0	0	0	0	0	0	0	0	113	0	0	0	0	0	0	0	0	0	0	0	0	0	0	0	0	0	0	0	0	0
HJ200053-20200112-1	market_stall_wildlife	West|8|37	SRR23971413	16186	2370	165	3701	0	100	0	0	0	276	0	14	0	0	25	11	0	0	0	13	0	0	0	0	290	0	0	0	0	0	0	0	0	0	0	0	0	0	0	0	0	0	0	0	0	0
HJ200054-20200112-1	market_stall_wildlife	West|8|37	SRR23971414	4079	1343	12	596	0	0	0	0	0	0	0	0	0	0	0	0	0	0	0	0	0	0	0	0	12	0	0	0	0	0	0	0	0	0	0	0	0	0	0	0	0	0	0	0	0	0
HJ200055-20200112-1	market_stall_wildlife	West|8|37	SRR23971415	1048	116	0	252	0	0	0	0	0	0	0	0	0	0	0	0	0	0	0	0	0	0	0	0	0	0	0	0	0	0	0	0	0	0	0	0	0	0	0	0	0	0	0	0	0	0
F54	market_west_Jan1	West|2|14	SRR23971416	0	0	0	0	0	0	0	0	0	0	0	0	0	0	0	0	0	0	0	0	0	0	0	0	0	0	0	0	0	0	0	0	0	0	0	0	0	0	0	0	0	0	0	0	0	0
HJ200056-20200112-1	market_stall_wildlife	West|8|37	SRR23971417	5236	1036	0	629	0	0	0	0	0	0	0	0	0	0	0	0	0	33	0	0	0	0	0	0	82	0	0	0	0	0	0	0	0	0	0	0	0	0	0	0	0	0	0	0	0	0
HJ200057-20200112-1	market_stall_wildlife	West|8|37	SRR23971418	6396	1505	65	2232	126	71	14	0	58	45	0	0	0	0	19	134	0	0	0	2507	0	0	0	0	757	0	14	0	0	0	0	0	0	0	0	0	0	0	0	0	0	0	0	0	0	0
HJ200058-20200112-1	market_stall_wildlife	West|8|37	SRR23971419	198727	114	11	1136	0	0	0	0	0	0	0	0	0	0	0	0	0	0	0	0	0	0	0	0	22	0	0	0	0	0	0	0	0	0	0	0	0	0	0	0	0	0	0	0	0	0
HJ200059-20200112-1	market_stall_wildlife	West|8|37	SRR23971420	74266	815	485	893	18	38	0	0	0	0	0	11	0	0	0	23	0	0	0	11	0	10	0	0	396	0	0	0	0	0	0	0	0	0	0	0	0	0	0	0	0	0	0	0	0	0
HJ200060-20200112-1	market_stall_wildlife	West|8|37	SRR23971421	4588	450	45	386	18	60	22	0	0	73	0	17	0	0	0	0	0	0	0	11	0	0	0	0	45	0	0	0	0	0	0	0	0	0	0	0	0	0	0	0	0	0	0	0	0	0
HJ200062-20200112-1	market_629_Jan12	West|6|29-31-33	SRR23971422	51	67	0	35	177	25	57	0	1184	0	0	1270	0	0	0	0	0	0	0	0	0	0	0	0	0	0	82	0	0	0	0	22	0	0	0	0	0	0	0	0	0	0	0	0	0	0
HJ200063-20200112-1	market_629_Jan12	West|6|29-31-33	SRR23971423	91	116	33	39	74	77	245	48	116	0	0	72	0	13	10	0	0	0	0	0	0	0	0	0	0	12	0	0	0	0	0	862	0	0	0	0	0	0	0	0	0	150	0	0	0	0
HJ200065-20200112-1	market_629_Jan12	West|6|29-31-33	SRR23971424	505	368	73	31	1244	173	583	0	179	16	73	3346	0	139	0	0	0	0	0	0	0	32	0	0	0	12	0	0	0	0	0	36	49	0	0	0	0	0	0	0	0	0	142	0	0	0
HJ200066-20200112-1	market_629_Jan12	West|6|29-31-33	SRR23971425	183	87	14	0	294	175	1073	0	585	0	0	105	0	58	0	0	0	0	0	48	0	0	0	0	0	0	0	0	0	0	0	0	0	0	0	0	0	0	15	0	0	0	0	0	0	0
HJ200067-20200112-1	market_629_Jan12	West|6|29-31-33	SRR23971426	5678	0	0	0	0	288	151	0	52	0	0	105	0	23	0	0	0	17	0	0	0	0	0	0	0	130	23	0	0	0	0	0	0	0	0	0	0	0	100	0	0	265	0	0	19	0
W-8-25-D2	market_825_late	West|8|25	SRR23971427	168	20	57	23	0	15	70	3806	17	0	1187	0	0	3258	0	309	0	0	0	88	0	0	14	0	0	100	15	0	0	0	0	155	91	0	0	0	0	0	0	56	0	0	0	0	0	49
10-31-In2	market_west_late	West|10|31	SRR23971428	0	0	463	0	0	0	0	292	0	0	0	0	0	0	0	0	0	0	0	0	0	0	0	0	0	0	0	0	0	0	0	0	0	0	0	0	0	0	0	0	0	0	0	0	0	0
10-31-abv2	market_west_late	West|10|31	SRR23971429	0	0	326	0	0	0	0	0	0	0	0	0	0	0	0	0	0	0	0	0	0	0	0	0	0	0	0	0	0	0	0	0	0	0	0	0	0	0	0	0	0	0	0	0	0	0
06-29-abv1	market_629_late	West|6|29	SRR23971430	1316	198	1756	0	0	494	2334	52	0	0	0	0	0	0	0	0	0	0	0	0	0	0	0	0	0	0	0	0	0	0	0	0	0	0	0	0	0	0	0	0	0	0	0	0	0	0
1-27-11	market_west_drain	West|3|13	SRR23971431	0	0	97	0	0	0	0	0	0	0	0	0	0	0	0	0	0	0	0	0	28	35	0	0	0	0	0	0	0	0	0	0	0	0	0	0	0	0	0	0	0	0	0	0	0	0
1-27-12	market_west_drain	West|1|2	SRR23971432	0	0	42	0	0	0	0	0	0	0	0	0	0	0	0	0	0	4	0	0	0	18	0	0	0	0	0	0	0	0	0	0	0	0	0	10	0	0	0	0	51	0	0	0	0	0
1-27-28	market_west_drain	West|7|34	SRR23971433	85	76	0	14	0	0	5	0	12	0	0	0	0	0	0	56	0	0	0	0	0	24	0	0	0	0	0	0	0	0	0	0	0	0	0	0	0	0	0	0	0	0	0	0	0	0
1-27-52	market_west_drain	West|15|22	SRR23971434	0	0	0	0	0	0	0	0	0	0	0	0	0	0	0	0	0	0	0	0	0	12	0	0	0	0	0	0	0	0	0	0	0	0	0	0	0	0	0	0	0	0	0	0	0	0
1-29-19	market_east_drain	East|9|35	SRR23971435	0	0	107	0	0	0	0	0	0	269	0	0	0	0	0	0	0	0	63	0	0	16	0	0	0	0	0	0	0	0	0	0	0	0	0	0	0	0	0	0	0	0	0	0	0	0
HXJC4-1-2	non_market_sewage		SRR23971436	17	0	65	0	0	0	0	0	0	0	0	0	0	0	0	0	0	0	0	0	0	0	0	0	0	0	0	0	0	0	0	0	0	0	0	0	0	0	0	0	0	0	0	0	0	0
C9_2	market_west_late	West|5|NA	SRR23971437	0	0	0	0	0	0	0	0	0	0	0	0	0	0	0	0	0	0	0	0	0	0	0	0	0	0	0	0	0	0	0	0	0	0	0	0	0	0	0	0	0	0	0	0	0	0
C12_2	market_west_late	West|5|NA	SRR23971438	0	0	25	0	0	0	0	0	0	0	0	0	0	0	0	0	0	0	0	0	0	0	0	0	0	0	0	0	0	0	0	0	0	0	0	0	0	0	0	0	0	0	0	0	0	0
C17_2	market_west_late	West|6|34	SRR23971439	0	0	0	0	0	0	0	0	0	0	0	0	0	0	0	0	0	0	0	0	0	0	0	0	0	0	0	0	0	0	0	0	0	0	0	0	0	0	0	0	0	0	0	0	0	0
E-10-29-2	market_west_late	West|10|29	SRR23971440	0	0	0	0	0	0	0	17	0	0	0	0	0	0	0	0	0	0	0	0	0	0	0	0	0	0	0	0	0	0	0	0	0	0	0	0	0	0	0	0	0	0	0	0	0	0
E-A-7-1	market_east_late	East|Accessory Street|7	SRR23971441	0	0	0	0	0	0	0	0	0	0	0	0	0	0	0	0	0	0	0	0	0	0	0	0	0	0	0	0	0	0	0	0	0	0	0	0	0	0	0	0	0	0	0	0	0	0
CCDC-454	market_stall_wildlife_late	West|9|34	SRR23971442	0	0	0	15	0	0	0	0	0	0	0	0	0	0	4	0	0	0	0	0	0	0	0	0	0	0	0	0	0	0	0	0	0	0	0	0	0	0	0	0	0	0	0	0	0	0
629-1-L1	market_629_late	West|6|29	SRR23971443	0	47	0	0	0	0	0	0	0	0	0	27	0	0	0	56	0	0	0	0	0	0	0	0	0	0	0	0	0	0	0	0	0	0	0	0	0	0	0	0	0	0	0	0	0	0
629-3-C	market_629_late	West|6|29	SRR23971444	315	129	0	0	127	0	10	0	0	0	0	0	0	0	0	0	0	0	0	0	0	0	0	0	0	0	0	0	0	0	0	0	0	0	0	0	0	0	0	0	0	0	0	0	0	0
629-5-L4	market_629_late	West|6|29	SRR23971445	0	152	0	0	0	0	0	0	0	0	0	130	0	0	0	0	0	0	0	0	0	0	0	0	0	0	0	0	0	0	0	0	0	0	0	0	0	0	0	0	0	0	0	0	0	0
w-6-29-33	market_west_drain	West|6|29-33	SRR23971446	0	0	0	0	0	0	0	0	0	0	0	0	0	0	0	0	0	0	0	0	0	0	0	0	0	0	0	0	0	0	0	0	0	0	0	0	0	0	0	0	0	0	0	0	0	0
629-8-L7	market_629_late	West|6|29	SRR23971447	32	17	0	27	0	28	0	0	78	0	0	0	0	0	0	0	0	0	0	0	0	0	0	0	0	0	0	0	0	0	0	0	0	0	0	0	0	0	0	0	0	0	0	0	0	0
Q37	market_825	West|8|25	SRR23971448	293	140	532	13	0	0	0	3834	0	0	27	0	0	250	0	0	0	0	0	0	0	0	427	39241	0	2280	279	229	0	17	0	0	0	0	0	0	0	0	0	0	0	0	0	0	0	146
Q61	market_629_Jan12	West|6|29-31-33	SRR23971449	2151	21839	21	26	14339	150	1100	422	261	0	15	485	0	267	11	0	22	0	0	12	0	0	0	0	0	0	21	0	0	0	50	14	0	0	0	0	0	0	100	75	0	44	524	0	61	0
Q64	market_629_Jan12	West|6|29-31-33	SRR23971450	622	418	47	75	150	196	196	0	182	17	0	112	0	57	25	0	0	0	0	239	0	0	0	0	0	23	14	0	0	0	24	26	0	0	0	0	0	0	0	0	0	0	140	0	30	0
Q68	market_629_Jan12	West|6|29-31-33	SRR23971451	597	269	164	186	29	1378	331	0	262	0	0	243	0	73	56	0	0	0	0	0	0	0	0	0	0	0	0	0	0	0	0	0	0	0	0	0	0	16	27	0	0	341	0	0	13	0
629-11-L	market_629_late	West|6|29	SRR23971452	18	213	18	0	0	70	0	0	27	0	0	0	0	0	14	0	0	0	0	0	0	0	0	0	0	0	0	0	0	0	0	0	0	0	0	0	0	0	0	0	0	0	0	0	0	0
Q69	market_629_Jan12	West|6|29-31-33	SRR23971453	172	20	38	0	27	56	3668	22	16	0	0	23	0	77	18	0	0	0	0	0	0	0	0	0	0	0	0	0	0	0	0	0	0	0	0	0	0	0	61	0	0	0	0	0	0	0
Q70	market_629_Jan12	West|6|29-31-33	SRR23971454	210	56	12	28	21	91	103	56	69	0	0	22	0	0	0	0	0	0	0	36	0	0	0	0	0	14	0	0	0	0	0	126	0	0	0	0	0	0	0	0	0	0	0	0	5018	0
1-29-8	market_east_drain	East|5|11	SRR23971455	0	0	36	0	0	0	4	0	0	0	0	0	0	0	0	0	0	0	0	0	0	14	0	0	0	0	0	0	0	0	0	0	0	0	0	0	73	0	0	0	0	0	0	0	0	0
8-25-M1	market_825_late	West|8|25	SRR23971456	10	0	3	0	0	0	0	46	0	0	0	0	0	45	0	0	0	0	0	46	0	0	0	7	0	0	0	0	0	0	0	0	0	0	0	0	0	0	0	0	0	0	0	0	0	0
WS-1-1	market_sewage_west	West|NA|NA	SRR23971457	9	10	18	0	0	0	0	0	0	0	0	0	6	0	0	0	0	0	0	0	0	0	0	0	0	0	0	0	0	0	0	0	0	0	0	0	0	0	0	0	0	0	0	0	0	0
WS-2-1	market_sewage_west	West|NA|NA	SRR23971458	0	0	22	0	0	0	0	0	0	0	0	0	0	0	0	0	0	0	0	0	0	0	0	0	0	0	0	0	0	0	0	0	0	0	0	0	0	0	0	0	0	0	0	0	0	0
WS-2-3	market_sewage_west	West|NA|NA	SRR23971459	0	0	20	0	0	0	0	0	0	0	0	0	0	0	0	0	0	0	0	0	0	0	0	0	0	0	0	0	0	0	0	0	0	0	19	0	0	0	0	0	0	0	0	0	0	0
CSSQ-1-3	non_market_sewage		SRR23971460	0	3	227	0	0	0	0	0	0	0	0	0	0	0	0	0	0	0	0	0	0	0	0	0	0	0	0	0	0	0	0	0	0	0	0	0	0	0	0	0	0	0	0	0	0	0
W-8-25-D1	market_825_late	West|8|25	SRR23971461	396	67	184	46	15	0	34	1805	36	47	73	0	0	1095	0	119	0	0	11	688	0	30	16	4870	0	33	0	0	0	16	0	0	0	0	0	0	0	0	0	0	0	0	0	0	0	418
W-8-25-D2	market_825_late	West|8|25	SRR23971462	0	0	0	0	0	0	0	0	0	0	0	0	0	0	0	0	0	0	0	0	0	0	0	0	0	0	0	0	0	0	0	0	0	0	0	0	0	0	0	0	0	0	0	0	0	0
HJ200025-20200112-1	market_stall_wildlife	West|9|35-37	SRR23971463	72	310	31	22	37	383	18	0	41	0	0	44	0	0	33	14	0	0	0	18	0	0	91	0	0	0	0	0	0	0	0	0	0	0	0	0	0	0	0	0	0	0	0	0	0	0
HJ200026-20200112-1	market_stall_wildlife	West|9|35-37	SRR23971464	183	463	34	110	212	640	62	18	199	16	0	53	0	164	176	0	0	0	0	487	0	0	54	0	0	0	134	0	0	0	0	0	0	0	0	0	0	0	100	27	0	0	0	0	0	0
HJ200027-20200112-1	market_stall_wildlife	West|9|35-37	SRR23971465	61	2258	17	929	117	480	42	0	13	0	0	41	0	0	449	0	0	0	11	0	0	0	37	0	0	12	38	0	0	0	0	0	11	0	0	0	0	0	19	0	0	0	0	0	0	0
HJ200028-20200112-1	market_stall_wildlife	West|9|35-37	SRR23971466	0	866	0	271	14	567	0	0	13	0	0	20	0	0	170	0	0	0	0	260	0	0	20	0	0	0	0	0	0	0	0	26	0	0	0	0	0	0	0	0	0	0	0	570	0	0
HJ200029-20200112-1	market_stall_wildlife	West|9|35-37	SRR23971467	0	315	0	28	0	33	0	0	0	20	0	0	0	0	24	0	0	0	0	14	0	0	0	0	49	0	0	0	0	0	0	0	0	0	0	0	0	0	0	0	0	0	0	0	0	0
HJ200030-20200112-1	market_stall_wildlife	West|9|35-37	SRR23971468	2071	2779	144	166	200	1051	55	0	246	32	0	321	31	28	447	13	0	0	0	62	35	0	69	0	59	0	33	0	0	0	0	1452	0	0	0	0	0	0	0	26	0	0	0	904	0	0
HJ200031-20200112-1	market_825	West|8|25	SRR23971469	49	12	16467	0	0	0	24	1580	0	0	13	0	0	1415	0	14	0	0	0	20	0	0	0	17	0	21	26	0	0	0	0	0	0	0	0	0	0	0	0	0	0	0	0	0	0	12
HJ200032-20200112-1	market_825	West|8|25	SRR23971470	33	0	45	0	0	0	0	144	0	0	0	0	0	35	0	0	0	0	0	0	0	0	0	0	0	127	0	0	0	0	0	0	0	0	0	0	0	0	0	0	0	0	0	0	0	0
HJ200033-20200112-1	market_825	West|8|25	SRR23971471	21	0	23	0	0	0	0	279	0	0	0	0	0	87	0	0	0	0	0	0	0	0	0	0	0	0	103	0	0	0	0	0	0	0	0	0	0	0	0	0	0	0	0	0	0	0
HJ200034-20200112-1	market_825	West|8|25	SRR23971472	29	0	137	0	0	0	0	1608	0	0	0	0	0	12	0	0	0	0	0	0	0	0	0	0	0	0	0	0	0	0	0	0	0	0	0	0	0	0	0	0	0	0	0	0	0	0
F13	market_west_Jan1	West|11|15	SRR23971473	0	0	10	0	0	0	0	0	0	0	0	0	0	0	0	0	0	0	0	0	0	0	0	0	0	0	0	0	0	0	0	0	0	0	0	0	0	0	0	0	0	0	0	0	0	0
HJ200035-20200112-1	market_825	West|8|25	SRR23971474	88	0	85	16	0	0	17	1175	0	0	0	0	0	366	0	0	0	0	0	0	0	0	0	48	0	145	63	0	0	0	0	0	0	0	0	0	0	0	0	0	0	0	0	0	0	246
HJ200036-20200112-1	market_825	West|8|25	SRR23971475	0	0	21	0	0	0	0	479	0	0	0	0	0	18	0	0	0	0	0	0	0	0	0	0	0	0	0	0	0	0	0	0	0	0	0	0	0	0	0	0	0	0	0	0	0	0
HJ200038-20200112-1	market_825	West|8|25	SRR23971476	212	12	79	14	0	0	10	766	0	16	0	0	0	681	0	34	0	0	0	599	0	0	104	0	0	140	59	0	0	0	0	0	0	0	0	0	0	0	0	0	0	0	0	0	0	24
HJ200039-20200112-1	market_825	West|8|25	SRR23971477	11	0	14	0	0	0	0	93	0	0	10	0	0	128	0	0	0	0	0	0	0	0	0	0	0	0	55	0	0	0	0	0	0	0	0	0	0	0	0	0	0	0	0	0	0	0
HJ200040-20200112-1	market_825	West|8|25	SRR23971478	144	34	133	14	0	0	0	547	0	0	12	0	0	2039	0	0	0	0	0	17	0	0	0	0	0	14	0	0	0	0	0	0	0	0	0	0	0	0	0	0	0	0	0	0	0	0
HJ200041-20200112-1	market_stall_wildlife	West|8|36-38	SRR23971479	519	248	0	229	32	538	19	261	34	0	0	165	0	0	68	0	0	0	0	20	0	0	0	0	42	17	0	0	0	0	0	0	0	0	0	0	0	0	0	0	0	0	0	0	0	0
HJ200042-20200112-1	market_stall_wildlife	West|8|36-38	SRR23971480	0	0	0	0	0	31	0	0	0	0	0	0	0	0	0	0	0	0	0	16	0	0	0	0	21	0	0	0	0	15	0	0	0	0	0	0	0	0	0	0	0	14025	0	0	0	0
HJ200043-20200112-1	market_stall_wildlife	West|8|36-38	SRR23971481	78	51	28	198	155	276	0	63	0	0	0	47	0	0	36	0	0	0	0	344	0	0	0	0	0	0	0	0	0	0	0	0	0	0	0	0	0	0	0	0	0	0	0	111	0	0
HJ200044-20200112-1	market_stall_wildlife	West|8|36-38	SRR23971482	46	429	0	167	301	79	32	0	0	20	0	33	0	0	29	0	0	0	0	0	0	0	0	0	0	0	0	0	0	0	0	0	0	0	0	0	0	0	0	0	0	0	0	0	0	0
HJ200045-20200112-1	market_stall_wildlife	West|8|36-38	SRR23971483	801	156	30	52	233	872	12	41	0	29	0	190	0	592	1468	0	0	0	0	0	0	0	219	0	521	147	76	0	0	0	0	0	0	0	0	0	0	0	0	0	0	0	0	0	0	0
B5	market_west_Jan1	West|5|6-8	SRR23971484	0	0	0	0	0	0	0	0	0	0	0	0	0	0	0	0	0	0	0	0	0	0	0	0	0	0	0	0	0	0	0	0	0	0	0	0	0	0	0	0	0	0	0	0	0	0
HJ200046-20200112-1	market_stall_wildlife	West|8|36-38	SRR23971485	708	491	20	650	428	663	398	667	26	1281	0	915	0	0	649	0	0	0	0	0	0	0	715	0	383	326	312	0	0	0	0	0	0	0	0	0	0	0	22	0	0	42	0	0	0	0
HJ200047-20200112-1	market_stall_wildlife	West|8|36-38	SRR23971486	76	99	25	31	260	420	14	0	28	0	0	62	0	0	175	0	0	0	0	0	0	0	22	0	31	0	0	0	0	0	0	22	0	0	0	0	0	0	0	0	0	0	0	195	0	0
HJ200048-20200112-1	market_stall_wildlife	West|8|36-38	SRR23971487	81	425	0	27	5027	43	65	0	0	0	0	315	0	0	25	19	0	0	0	0	0	0	0	0	11	0	0	0	0	0	0	0	0	0	0	0	0	0	0	0	0	0	0	0	0	0
HJ200049-20200112-1	market_stall_wildlife	West|8|36-38	SRR23971488	28	82	0	13	21	0	0	0	0	335	26	239	0	0	28	0	0	0	0	0	0	0	0	0	11	0	18	0	0	0	0	0	0	0	0	0	0	0	168	40	0	18	0	0	0	0
629-13-L	market_629_late	West|6|29	SRR23971489	111	396	19	154	9	1101	27	0	6	0	0	316	0	0	18	0	0	0	0	0	0	0	0	0	0	18	0	0	0	0	12	0	0	8	0	0	0	0	0	0	0	0	0	0	0	0
W-8-25-L	market_825_late	West|8|25	SRR23971490	50	13	28	0	0	0	0	5731	0	0	0	0	0	123	0	33	0	0	0	0	0	0	0	0	0	11	43	0	0	0	0	0	0	0	0	0	0	15	0	0	0	0	0	0	0	77
W-8-25-L2	market_825_late	West|8|25	SRR23971491	0	0	0	0	0	0	0	39	0	0	0	0	0	0	0	0	0	0	0	0	0	0	0	0	0	0	0	0	0	0	0	0	0	0	0	0	0	0	0	0	0	0	0	0	0	0
EWS-2#-2	market_sewage_east	East|NA|NA	SRR23971492	0	0	0	0	0	0	0	0	0	194	0	0	125	0	0	0	0	0	0	0	0	0	0	0	0	0	0	0	0	0	0	0	0	0	0	0	0	0	0	0	0	0	0	0	0	0
EWS-3#-2	market_sewage_east	East|NA|NA	SRR23971493	14	0	26	0	0	0	0	0	0	0	0	0	5	0	0	0	0	0	0	0	0	0	0	0	0	0	0	0	0	0	0	0	0	0	0	0	0	0	0	0	0	0	0	0	0	0
WWS-1#	market_sewage_west	West|NA|NA	SRR23971494	96	17	72	0	0	0	0	0	0	42	0	0	96	0	0	0	0	17	19	0	15	0	0	0	0	0	0	0	0	15	0	0	0	12	0	0	0	0	0	0	0	0	0	0	0	0
WWS-1#-2	market_sewage_west	West|NA|NA	SRR23971495	63	65	54	24	0	0	6	0	0	0	4	0	41	0	0	0	13	14	12	0	0	0	0	0	0	0	0	0	0	0	0	0	0	10	0	0	3	3	0	0	3	0	0	0	0	0
WWS-1#-3	market_sewage_west	West|NA|NA	SRR23971496	56	46	128	0	0	0	17	0	0	35	0	0	107	0	0	0	18	16	45	0	0	0	0	0	0	0	0	0	0	13	0	0	0	0	0	0	0	0	0	0	0	0	0	0	0	0
WWS-2#-3	market_sewage_west	West|NA|NA	SRR23971497	0	0	14	0	0	0	0	0	0	0	24	0	0	0	0	0	0	0	22	0	0	0	0	0	0	0	0	0	31	0	1167	0	0	0	691	0	27	38	0	0	0	0	0	0	0	0
w-6-29-33	market_west_drain	West|6|29-33	SRR23971498	4	8	0	3	0	0	0	0	0	0	0	0	0	0	0	0	0	0	0	0	0	0	0	0	0	0	0	0	0	0	0	0	0	0	0	0	0	0	0	0	0	0	0	0	0	0
w-zong-1	market_west_drain	West|1|NA	SRR23971499	0	0	0	0	0	0	0	0	0	0	0	0	1276	0	0	0	0	0	0	0	0	0	0	0	0	0	0	0	0	14	0	0	0	0	0	0	0	0	0	0	0	0	0	0	0	0
629-L-1	market_629_late	West|6|29	SRR23971500	0	35	0	0	0	8	0	0	0	0	0	0	0	0	0	0	0	0	0	0	0	0	0	0	0	0	0	0	0	0	0	0	0	0	0	0	0	0	0	0	0	0	0	0	0	0
wws-1#-0	market_sewage_west	West|1|NA	SRR23971501	51	50	30	8	0	0	0	0	0	0	0	0	20	0	0	3	9	11	7	0	0	0	0	0	0	0	0	0	0	0	0	0	0	8	0	0	3	0	0	0	3	0	0	0	0	0
A101	market_west_Jan1	West|4|19	SRR23971502	342	292	1028	101	0	40	26	0	18	189	270	0	1067	0	0	0	4311	939	51	0	695	49	0	0	0	0	0	2888	14	267	25	250	370	13	48	48	70	16	0	0	13	0	0	0	0	0
A14	market_west_Jan1	West|4|26	SRR23971503	10	4	6	20	0	0	0	0	0	0	0	0	21179	0	0	0	4	8	0	0	1133	0	24	0	0	0	0	12	0	86	0	0	0	50	0	11	0	0	0	0	143	0	0	0	0	0
A15	market_west_Jan1	West|4|26	SRR23971504	24	0	50	0	0	0	0	0	0	0	0	0	0	0	0	0	0	56	0	0	0	0	0	0	0	0	0	14	0	29	0	0	0	106	0	3	0	0	0	0	0	0	0	0	0	0
A18	market_west_Jan1	West|7|15-17	SRR23971505	167	88	850	45	0	0	6	3	5	38	186	0	142	0	0	10	22	22	84	0	14	6	0	0	0	0	0	19	389	87	3	0	32	5	5	0	0	98	0	0	0	0	0	0	0	0
A2	market_west_Jan1	West|7|15-17	SRR23971506	383	60	67	25	0	0	5	0	5	15	125	0	13	0	0	0	3	10	20	0	0	220	0	0	3	0	0	0	34	58	31	0	7	0	10	0	56	754	0	0	0	0	0	0	0	0
A20	market_west_Jan1	West|7|15-17	SRR23971507	0	0	0	0	0	0	0	0	0	0	0	0	0	0	0	0	0	0	0	0	0	0	0	0	0	0	0	0	0	4	0	0	0	0	0	0	0	43	0	0	0	0	0	0	0	0
A33	market_west_Jan1	West|7|NA	SRR23971508	120011	2214	8	1410	3	10	0	0	9	43	19	0	1115	0	0	7	49	16	8	0	19	0	0	0	5	0	0	4	0	24	9	0	0	20	79	0	1391	13	0	0	0	0	0	0	0	0
A55	market_west_Jan1	West|7|25	SRR23971509	53276	32636	747	4910	0	19	131	52	19	219	2928	0	104	0	0	1441	21	52	79	0	25	0	0	12	215	0	0	35	8	41	36	0	68	21	12	50	16	27	0	0	3	0	0	0	0	0
A61	market_west_Jan1	West|7|20-22-24	SRR23971510	827	343	145	393	0	0	27	10	32	2056	3275	0	101	0	0	48	11	17	34	3	23	11	0	0	0	5	0	9	852	36	763	0	361	5	53	0	22	6	0	0	12	14	0	0	0	0
CCDC-744	market_629_late	West|6|29	SRR23971511	0	7	4	0	0	4	0	0	0	0	0	0	0	0	0	0	0	0	0	0	0	0	0	0	0	0	0	0	0	0	0	0	0	0	0	0	0	0	0	0	0	0	0	0	0	0
A63	market_west_Jan1	West|7|16-18	SRR23971512	92	39	173	26	0	0	0	0	0	9	892	0	5	0	0	9	14	3	5	0	0	0	0	0	0	0	0	0	325	5	119	0	3	0	102	0	4	7	0	0	0	0	0	0	0	0
HXJC4-1-3	non_market_sewage		SRR23971513	24	72	1461	0	0	0	0	0	0	11	0	0	11	0	0	0	0	0	0	0	0	0	0	0	0	0	0	0	0	6	0	0	0	0	0	0	0	0	0	0	0	0	0	0	0	0
WWS-2#-2	market_sewage_west	West|NA|NA	SRR23971514	17	9	13	0	0	0	0	0	0	0	0	0	10	0	0	0	12	8	5	0	0	0	0	0	0	0	0	0	0	0	25	0	0	0	66	0	47	36	0	0	0	0	0	0	0	0
SJ-D	warehouse	Warehouse|8|25	SRR23971515	51	5	7	0	0	0	0	98	0	0	0	0	0	0	0	34	0	0	0	0	0	0	0	0	0	25	0	0	0	0	0	17	0	0	0	0	0	0	0	0	0	0	0	0	0	0
SJ-L3	warehouse	Warehouse|8|25	SRR23971516	0	0	0	0	0	0	0	18	0	0	0	0	0	0	0	25	0	0	0	0	0	0	0	0	0	0	0	0	0	0	0	0	0	0	0	0	0	0	0	0	0	0	0	0	0	0
RLC-3	warehouse	Warehouse|8|25	SRR23971517	67	11	40	0	0	0	0	170	0	0	0	0	0	0	0	68	23	0	0	0	0	0	0	0	0	68	0	0	0	0	0	0	0	0	0	0	0	0	0	0	0	0	0	0	0	0
HJ200001-20200112-1	market_stall_wildlife	West|9|34-36	SRR23971518	66	12	69	0	200	0	41	0	54	0	0	0	0	0	0	85	0	0	0	0	0	37	0	0	0	0	0	0	0	0	0	0	0	0	0	0	0	0	0	0	0	0	0	0	181	0
HJ200002-20200112-1	market_stall_wildlife	West|9|34-36	SRR23971519	0	0	0	0	13	0	0	0	0	0	0	0	0	0	0	51	0	0	0	0	0	0	0	0	0	0	0	0	0	0	0	0	0	0	0	0	0	0	0	0	0	0	0	0	0	0
HJ200003-20200112-1	market_stall_wildlife	West|9|34-36	SRR23971520	244	539	96	52	569	435	329	26	1434	18	0	69	0	10	28	233	0	0	0	0	0	894	18	45	0	0	0	0	0	0	0	14	0	0	0	0	0	0	0	19	0	0	0	0	0	0
HJ200004-20200112-1	market_stall_wildlife	West|9|34-36	SRR23971521	46	89	60	10	199	1692	440	0	106	0	0	0	0	0	0	37	0	0	0	0	0	96	32	35	0	0	0	0	0	0	0	11	0	0	0	0	0	0	15	0	0	0	0	0	0	0
CCDC-760	market_825_late	West|8|25	SRR23971522	0	0	0	0	0	0	0	15	0	0	0	0	0	0	0	0	0	0	0	0	0	0	0	0	0	0	0	0	0	0	0	0	0	0	0	0	0	0	0	0	0	0	0	0	0	0
HJ200005-20200112-1	market_stall_wildlife	West|9|34-36	SRR23971523	212	3636	111	32	436	408	3465	46	5560	4123	0	60	0	252	209	29	0	0	0	0	0	22	0	0	0	457	142	0	0	0	0	0	0	0	0	0	11	0	18	114	0	0	8261	0	0	117
HJ200006-20200112-1	market_stall_wildlife	West|9|34-36	SRR23971524	56	43	13	0	1948	2634	4096	0	180	0	0	0	0	0	0	39	0	0	0	15	0	12	0	0	0	0	0	0	0	0	0	0	0	0	0	0	0	0	384	0	0	0	0	0	0	0
HJ200007-20200112-1	market_stall_wildlife	West|9|34-36	SRR23971525	511	1054	48	5775	1214	893	389	30	1308	28	34	99	0	62	73	8833	0	0	0	15	0	490	54	37	0	20	0	0	0	0	0	0	0	0	0	0	0	0	89	34	0	0	0	0	28	0
HJ200008-20200112-1	market_stall_wildlife	West|9|34-36	SRR23971526	203	145	141	32	504	459	295	16	3830	0	13	103	0	58	19	887	0	0	0	77	0	541	23	23386	0	12	0	0	0	0	0	13	0	0	0	0	0	0	0	0	0	0	0	0	20	11
HJ200009-20200112-1	market_stall_wildlife	West|9|34-36	SRR23971527	53	145	18	450	160	197	197	13	78	0	0	24	0	0	29	120	0	0	0	0	0	67	0	0	0	13	0	0	0	0	0	0	0	0	0	0	0	0	0	0	0	0	0	0	37	42
HJ200010-20200112-1	market_stall_wildlife	West|9|34-36	SRR23971528	246	210	335	59	343	275	372	14	1313	0	12	101	0	0	57	1010	0	0	119	47	0	791	11	274	0	0	0	0	0	0	0	0	0	0	0	0	0	0	0	0	0	0	0	0	0	0
HJ200011-20200112-1	market_stall_wildlife	West|9|38	SRR23971529	237	498	175	39	1403	219	74	0	86	0	0	105	0	17	46	0	0	0	0	0	0	0	52	0	0	74	43	0	0	0	0	59	0	0	0	0	0	0	0	235	0	0	0	0	0	0
HJ200012-20200112-1	market_stall_wildlife	West|9|38	SRR23971530	945	388	57	28	3526	436	2196	0	139	17	0	478	0	0	196	12	0	11	0	0	0	0	203	0	0	71	140	0	0	18	0	0	0	0	0	0	0	0	51	586	0	19	0	0	12	0
HJ200013-20200112-1	market_stall_wildlife	West|9|38	SRR23971531	0	78	0	0	35	0	0	0	0	0	0	22	0	0	0	0	0	0	0	0	0	0	0	0	64	0	0	0	0	0	0	0	0	0	0	0	0	0	0	0	0	0	0	0	0	0
HJ200014-20200112-1	market_stall_wildlife	West|9|38	SRR23971532	181	865	0	19	332	294	0	0	0	0	0	63	0	0	110	0	0	19	0	0	0	0	51	0	0	0	0	0	0	0	0	0	0	0	0	0	0	0	0	37	0	0	0	0	0	0
A20	market_west_Jan1	West|7|15-17	SRR23971533	0	0	49	0	0	0	0	0	0	0	0	0	0	0	0	0	0	0	0	0	0	0	0	0	0	0	0	0	0	0	0	0	0	0	0	0	0	0	0	0	0	0	0	0	0	0
HJ200015-20200112-1	market_stall_wildlife	West|9|38	SRR23971534	55	94	10	1048	63	113	20	0	27	0	0	220	0	27	695	0	0	0	0	0	0	0	16	0	0	0	0	0	0	0	0	0	0	0	0	0	0	0	0	0	0	0	0	0	0	0
HJ200016-20200112-1	market_stall_wildlife	West|9|38	SRR23971535	25	508	12	0	79	100	0	0	0	76	0	0	0	0	50	0	0	0	0	0	0	0	403	0	0	0	0	0	0	0	0	0	0	0	0	0	0	0	0	34	0	0	0	0	0	0
HJ200017-20200112-1	market_stall_wildlife	West|9|38	SRR23971536	32	0	0	0	421	16	26	0	11	0	0	20	0	0	0	0	0	0	0	0	0	0	40	0	0	17	10	0	0	18	0	0	0	0	0	0	0	0	30	27	0	0	0	0	0	0
HJ200018-20200112-1	market_stall_wildlife	West|9|38	SRR23971537	20	117	12	11	89	69	0	0	0	0	0	19	0	0	15	0	0	0	0	0	0	0	0	0	0	0	0	0	0	0	0	0	0	0	0	0	0	0	18	17	0	0	0	0	0	0
HJ200019-20200112-1	market_stall_wildlife	West|9|38	SRR23971538	54	570	23	15	1507	142	44	0	0	0	0	16	0	0	5390	0	0	0	0	0	0	0	0	0	0	175	411	0	0	0	0	0	0	0	0	0	0	0	61	37	0	0	0	0	0	0
HJ200020-20200112-1	market_stall_wildlife	West|9|38	SRR23971539	17	552	41	63	63	274	0	0	19	0	0	22	0	0	65	0	0	0	0	0	0	0	53	0	0	0	0	0	0	0	0	0	0	0	0	0	0	0	0	25	0	0	0	0	0	0
HJ200021-20200112-1	market_stall_wildlife	West|9|35-37	SRR23971540	215	258	49	55	63	186	55	0	198	36	0	40	0	0	39	0	0	0	0	315	0	0	36	19	25	0	19	0	0	0	0	16	0	0	0	0	0	0	13	0	0	0	0	0	0	0
HJ200022-20200112-1	market_stall_wildlife	West|9|35-37	SRR23971541	19	54	0	18	29	111	13	0	33	0	0	25	0	0	11	0	0	0	0	12	0	0	31	0	0	0	0	0	0	0	0	0	0	0	0	0	0	0	0	24	0	0	0	0	0	0
HJ200023-20200112-1	market_stall_wildlife	West|9|35-37	SRR23971542	398	459	14	159	1694	143	18	0	16	0	0	22	0	0	135	0	0	0	0	0	0	0	114	0	0	0	82	0	0	0	0	46	0	0	0	0	0	0	0	37	0	0	0	0	0	0
1-29-23	market_east_late	East|11|9	SRR23971543	113	0	46	0	0	0	84	0	13	66	268	0	0	0	0	0	0	0	9	0	0	20	0	0	0	0	0	0	0	0	0	0	74	0	0	0	0	0	0	0	0	4	0	0	0	0
7-26-BX	market_west_late	West|7|26	SRR23971544	44	25	0	16	0	0	0	0	0	0	0	0	0	0	0	0	0	0	0	0	0	0	0	0	0	0	0	0	0	0	0	0	0	0	0	0	0	0	0	0	0	0	0	0	0	0
W-8-25-L2	market_825_late	West|8|25	SRR23971545	51	0	37	0	11	0	74	195	0	40	16	0	0	2019	0	16	0	0	0	0	0	12	46	0	0	0	0	0	0	0	0	0	24	0	0	0	0	0	0	0	0	0	0	0	0	0
7-26-PSW	market_west_late	West|7|26	SRR23971546	100	54	0	40	0	0	19	10	21	0	0	0	0	0	0	19	0	0	0	0	0	0	0	0	0	0	0	0	0	0	0	0	0	0	0	0	0	0	0	0	0	0	0	0	0	0
7-26-PSN	market_west_late	West|7|26	SRR23971547	199	190	0	83	7	6	74	78	61	0	0	0	0	0	0	44	0	0	0	0	0	4	0	0	9	0	0	0	0	0	0	0	5	0	0	0	0	0	0	0	0	0	0	0	0	0
7-26-DH	market_west_late	West|7|26	SRR23971548	183	42	0	11	0	0	0	0	0	0	6	0	0	0	0	0	0	0	0	0	0	4	0	1347	0	0	0	0	0	0	0	0	0	0	0	0	0	0	0	0	0	0	0	0	0	0
8-25-BX	market_825_late	West|8|25	SRR23971549	0	0	0	0	0	0	0	7	0	0	0	0	0	4	0	0	0	0	0	0	0	0	0	0	0	0	0	0	0	0	0	0	0	0	0	0	0	0	0	0	0	0	0	0	0	0
8-25-D_2	market_825_late	West|8|25	SRR23971550	6	0	0	6	0	0	0	11	0	0	0	0	0	0	0	0	0	0	0	0	0	0	0	0	0	3	0	0	0	0	0	0	0	0	0	0	0	0	0	0	0	0	0	0	0	0
8-25-CK	market_825_late	West|8|25	SRR23971551	6	3	0	0	0	0	0	57	0	0	0	0	0	20	0	0	0	0	0	0	0	3	0	4	0	0	0	0	0	0	0	0	0	0	0	0	0	0	0	0	0	0	0	0	0	0
8-25-M2	market_825_late	West|8|25	SRR23971552	28	6	208	0	0	0	0	124	0	0	0	0	0	79	0	7	0	0	0	20	0	0	0	0	0	5	0	0	0	0	0	0	0	0	0	0	0	0	0	0	0	0	0	0	0	4
WS-3-1	market_sewage_east	East|NA|NA	SRR23971553	0	0	8	0	0	0	0	0	0	0	0	0	0	0	0	0	0	0	0	0	0	0	0	0	0	0	0	0	0	0	0	0	0	0	0	0	0	0	0	0	0	0	0	0	0	0
WS-4-1	market_sewage_east	East|NA|NA	SRR23971554	0	0	25	0	0	0	0	0	0	0	0	0	0	0	0	0	0	0	0	0	0	0	0	0	0	0	0	0	0	0	0	0	0	0	0	0	0	0	0	0	0	0	0	0	0	0
8-25-D1	market_825_late	West|8|25	SRR23971555	0	0	25	0	0	0	0	59	0	0	0	0	0	0	0	0	0	0	0	0	0	0	0	0	0	0	0	0	0	0	0	0	0	0	0	0	0	0	0	0	0	0	0	0	0	0
EWS-3#-2	market_sewage_east	East|NA|NA	SRR23971556	0	0	16	0	0	0	0	0	0	35	0	0	0	0	0	0	0	0	0	0	0	0	0	0	0	0	0	0	0	0	0	0	0	0	0	0	0	0	0	0	0	0	0	0	0	0
8-25-D2	market_825_late	West|8|25	SRR23971557	288	132	334	0	0	0	0	1899	0	0	0	0	0	0	0	0	0	0	0	0	0	0	0	0	0	118	0	0	0	0	0	0	0	0	0	0	0	0	0	0	0	0	0	0	0	0
8-25-Long	market_825_late	West|8|25	SRR23971558	0	0	6	0	0	0	0	18	0	0	0	0	0	0	0	0	0	0	0	0	0	0	0	0	0	0	0	0	0	0	0	0	0	0	0	0	0	0	0	0	0	0	0	0	0	0
Outside-5	market_west_drain	West|5|NA	SRR23971559	0	0	12	0	0	0	0	0	0	0	0	0	0	0	0	0	0	0	0	0	0	138	0	0	0	0	0	0	0	0	0	0	0	0	0	0	0	0	0	0	0	0	0	0	0	0
HXJMHL-1-2	non_market_sewage		SRR23971560	0	0	19	0	0	0	0	0	0	7	0	0	0	0	0	0	0	0	0	0	0	0	0	0	0	0	0	0	0	0	0	0	0	0	0	0	0	0	0	0	0	0	0	0	0	0
JXRJ-1-1	non_market_sewage		SRR23971561	0	0	8	0	0	0	0	0	0	0	0	0	0	0	0	0	0	0	0	0	0	0	0	0	0	0	0	0	0	0	0	0	0	0	0	0	0	0	0	0	0	0	0	0	0	0
CSSQ-1-1	non_market_sewage		SRR23971562	0	0	41	0	0	0	0	0	0	0	0	0	0	0	0	0	0	0	0	0	0	0	0	0	0	0	0	0	0	0	0	0	0	0	0	0	0	0	0	0	0	0	0	0	0	0
CSSQ-1-2	non_market_sewage		SRR23971563	0	0	28	0	0	0	0	0	0	0	0	0	0	0	0	0	0	0	0	0	0	0	0	0	0	0	0	0	0	0	0	0	0	0	0	0	0	0	0	0	0	0	0	0	0	0
YCHC2-1-2	non_market_sewage		SRR23971564	0	0	25	0	0	0	0	0	0	0	0	0	0	0	0	0	0	0	0	0	0	0	0	0	0	0	0	0	0	0	0	0	0	0	0	0	0	0	0	0	0	0	0	0	0	0
YCHC2-1-3	non_market_sewage		SRR23971565	0	0	21	0	0	0	0	0	0	0	0	0	0	0	0	0	0	0	0	0	0	0	0	0	0	0	0	0	0	0	0	0	0	0	0	0	0	0	0	0	0	0	0	0	0	0
HXJC4-1-1	non_market_sewage		SRR23971566	0	0	92	0	0	0	0	0	0	0	0	0	0	0	0	0	0	0	0	0	0	0	0	0	0	0	0	0	0	0	0	0	0	0	0	0	0	0	0	0	0	0	0	0	0	0
A87	market_west_Jan1	West|4|28	SRR23971567	1034	551	264	117	0	97	444	11	33	80	152	70	364	0	32	53	567	5015	89	0	1714	0	0	0	0	0	0	88	0	57	31	0	210	290	68	152	51	19	0	0	0	0	0	0	0	0
WWS-1#-2	market_sewage_west	West|NA|NA	SRR23971568	20	0	35	0	0	0	0	0	0	18	0	0	68	0	0	0	0	0	14	0	0	0	0	0	0	0	0	0	0	0	0	0	0	0	0	0	0	0	0	0	0	0	0	0	0	0
A88	market_west_Jan1	West|4|28	SRR23971569	68	95	76	8	0	0	0	0	0	0	0	0	37	0	0	0	6	0	5	0	149	0	0	0	0	0	0	23	0	0	0	0	0	2048	0	0	0	0	0	0	0	0	0	0	0	0
A90	market_west_Jan1	West|4|26	SRR23971570	58	9	15	13	0	0	0	0	0	4	8	0	1025	0	0	0	19	14	3	0	1562	0	0	0	0	0	0	38	0	53	0	0	0	7838	0	10	0	0	0	0	14	0	0	0	0	0
A96	market_west_Jan1	West|4|24	SRR23971571	103	26	67	31	0	5	4	0	0	10	31	0	2291	0	0	5	124	107	7	0	293	0	3	0	0	0	0	276	0	22	0	0	0	27	0	55	0	0	0	0	4042	0	0	0	0	0
B17	market_west_Jan1	West|15|44	SRR23971572	154	21	681	11	0	0	0	0	0	70	507	0	36	0	0	40	389	41	111	0	15	0	0	0	0	0	0	27	3	8	6	0	3	0	29	18	0	5	0	0	0	0	0	0	0	0
B5	market_west_Jan1	West|5|6-8	SRR23971573	216	77	206	37	0	0	0	0	0	93	3588	0	1122	0	0	25	40877	866	4437	108	12	0	0	0	0	0	0	51	39	32	10	0	0	31	11	132939	65	7	0	0	0	0	0	0	0	0
D32	market_west_Jan1	West|15|15	SRR23971574	822	261	2222	0	0	0	0	0	0	354	531	0	49	0	0	0	33	3	936	0	0	0	0	0	51	0	0	0	0	0	0	0	0	0	0	0	68	36	0	0	0	0	0	0	0	0
E48	market_east_Jan1	East|9|22	SRR23971575	0	0	15	0	0	0	0	0	0	697	21	0	23	0	0	0	4	0	21693	0	5	0	0	0	0	0	0	0	0	0	0	0	0	0	0	16	0	0	0	0	0	0	0	0	0	0
E61	market_east_Jan1	East|6|1-3	SRR23971576	0	4	27	0	0	0	0	0	0	28	9	0	60	0	0	0	4	12	31	0	0	0	0	0	0	0	0	0	0	0	0	0	0	0	0	5	4	0	0	0	0	0	0	0	0	0
CCDC-746	market_629_late	West|6|29	SRR23971577	38	312	0	53	7	791	12	4	43	0	0	0	0	0	21	0	0	0	0	0	0	0	0	0	0	5	0	0	0	0	0	0	0	0	0	0	0	0	0	0	0	0	0	0	0	0
E7	market_west_Jan1	West|2|5	SRR23971578	1402	573	1330	76	0	0	28	0	0	223	167	0	1783	0	0	33	5028	7601	51	0	135	26	0	326	8	0	0	347	0	167	0	37	0	39	10	101	40	138	0	0	38	0	0	0	0	0
F100	market_west_Jan1	West|4|X4-X6	SRR23971579	0	0	3	0	0	0	0	0	0	4	38	0	7	0	0	0	288	0	13	0	0	0	0	0	0	0	0	0	0	0	0	0	0	0	0	372	0	0	0	0	0	0	0	0	0	0
F13	market_west_Jan1	West|11|15	SRR23971580	12	0	56	0	0	0	0	0	0	0	0	0	0	0	0	0	0	0	0	0	0	0	0	0	0	0	0	0	0	0	0	0	0	0	0	0	0	0	0	0	0	0	0	0	0	0
F46	market_west_Jan1	West|2|24	SRR23971581	13	11	8	0	0	0	9	0	0	0	0	0	93	0	0	0	27	73	0	0	54	0	0	0	0	0	0	0	0	42	0	0	0	15	0	12	0	0	0	0	0	0	0	0	0	0
F54	market_west_Jan1	West|2|14	SRR23971582	13	0	7	0	0	0	0	0	0	5	10	0	105	0	0	0	127	266	5	0	12	0	0	0	0	0	0	11497	3	71	0	0	0	0	0	0	0	0	0	0	11	0	0	0	0	0
F98	market_west_Jan1	West|4|X4-X6	SRR23971583	22	17	607	0	0	0	0	0	0	38	19	0	0	0	0	0	58	137	7	0	19	0	0	0	0	0	0	7	0	12	0	0	0	0	0	0	0	0	0	0	0	0	0	0	0	0
1-27-33	market_west_drain	West|6|29-33	SRR23971584	0	0	0	0	0	0	0	0	0	0	0	0	0	0	0	0	0	0	0	0	0	0	0	0	0	0	0	0	0	0	0	0	0	0	0	0	0	0	0	0	0	0	0	0	0	0
1-27-37	market_west_drain	West|10|4	SRR23971585	0	0	0	0	0	0	0	0	0	0	0	0	0	0	0	0	0	0	0	0	0	0	0	0	0	0	0	0	0	0	0	0	0	0	0	0	0	0	0	0	0	0	0	0	0	0
1-29-4	market_east_drain	East|4|5-7-9	SRR23971586	0	0	0	0	0	0	0	0	0	0	0	10	0	0	0	0	0	0	0	0	0	0	0	0	0	0	0	0	0	0	0	0	0	0	0	0	0	0	0	0	0	0	0	0	0	0
8-25-D	market_825_late	West|8|25	SRR23971587	0	0	0	0	0	0	0	9	0	0	0	0	0	6	0	0	0	0	0	0	0	4	0	0	0	0	0	0	0	0	0	0	0	0	0	0	0	0	0	0	0	0	0	0	0	0
CCDC-758	market_825_late	West|8|25	SRR23971588	0	0	0	0	0	0	0	0	0	0	0	0	0	0	0	0	0	0	0	0	0	0	0	0	0	0	0	0	0	0	0	0	0	0	0	0	0	0	0	0	0	0	0	0	0	0
HJ200024-20200112-1	market_stall_wildlife	West|9|35-37	SRR23971589	100	552	18	90	234	710	54	0	53	0	0	118	0	0	254	0	0	0	0	0	0	0	8622	0	0	0	21	0	0	0	0	0	0	0	0	0	0	0	20	48	0	0	0	0	0	0
WS-4-2	market_sewage_east	East|NA|NA	SRR23971590	0	0	0	0	0	0	0	0	0	0	0	0	0	0	0	0	0	0	0	0	0	0	0	0	0	0	0	0	0	0	0	0	0	0	0	0	0	0	0	0	0	0	0	0	0	0
F13	market_west_Jan1	West|11|15	SRR23971591	0	0	7	0	0	0	0	0	0	0	0	0	0	0	0	0	0	0	0	0	0	0	0	0	0	0	0	0	0	0	0	0	0	0	0	0	0	0	0	0	0	0	0	0	0	0
wws-1#-0	market_sewage_west	West|1|NA	SRR23971592	39	36	91	15	0	0	21	0	0	29	0	0	126	0	0	0	22	12	16	0	11	0	0	0	0	0	0	0	0	10	0	0	0	12	0	0	0	0	0	0	0	0	0	0	0	0
1-27-11	market_west_drain	West|3|13	SRR23971593	0	0	19	0	0	0	0	0	0	0	0	0	0	0	0	0	0	0	0	0	0	44	0	0	0	0	0	0	0	0	0	0	0	0	0	0	0	0	0	0	0	0	0	0	0	0
[truncated: 151 more columns]

[truncated: 9 more sheets: S11 - Animal mtDNA coverage, S12 - Mammalian counts wo rRNA, S13 - BLAST WGS database, S14 - Contig BLAST Hits, S15- Comparison to observed mam, S16 - Correlations, S17 - Mammalian virus abundance, S18 - Mitochondrial genomes, S19 - GISAID acknowledgements]
